# Supplementary material for: Volume kinetic analysis of fluid retention after induction of general anesthesia
Source: BMC Anesthesiol. 2020 Apr 25;20:95. doi: 10.1186/s12871-020-01001-1 (PMC7183132; doi:10.1186/s12871-020-01001-1)
Supplement: Supplementary file 1 — Additional file 1. [file 12871_2020_1001_MOESM1_ESM.xls]

## Sheet: Sheet1
Case_nr	Sevvo_1__Pro_2	Body_weight	Infused_vol	Inf_time	Rate	Time	Hb_dilution	Alb_dil	Urine	Blood_loss	Syst_BT	Diast_BT	HR	U_sp_vikt	U_crea	U_osm	BNP	MAP	ISF	Syndecan_1	Synd_2_hrs	Heparan sulf	HS preop	HS 2 hrs	CRP	Time 2	Time 20	Time 30	Time 10
1	1	80	2000	30	66.6	0	0	0			105	63	73	1.008	9.95	280	14.1	77	12000	21.95	33.26	3871	4444	7308	0.8	1	1	1	1
1						10	0.2636	0.223			112	70	56					84								10	1	1	1
1						20	0.3991	0.3336			119	70	88					86.3333								20	1	1	0
1						30	0.3333	0.3293	20		117	74	66				17.4	88.3333		23.64		5918				30	0	0	0
1						35	0.2531	0.246			112	68	64					82.6667								35	0	0	0
1						40		0.2415			110	73	67					85.3333								40	0	0	0
1						45	0.2136	0.2007			107	66	65					79.6667								45	0	0	0
1						50		0.1959			106	63	66					77.3333								50	0	0	0
1						60	0.2457	0.1911	45	100	95	60	61				13.1	71.6667		25.32		6836				60	0	0	0
1						70		0.2223			108	67	62					80.6667								70	0	0	0
1						90		0.1814			150	100	68					116.667				6836				90	0	0	0
2	1	78	1950	30	65	0	0	0			110	70	79	1.016	6.46	391	20.8	83.3333	11700	18.75	18.9	4752	3757	7723	0.6	1	1	1	1
2						10	0.326	0.1887			116	73	69					87.3333								10	1	1	1
2						20	0.4413	0.2924			115	70	53					85								20	1	1	0
2						30	0.3641	0.2495	15		108	70	55				22.5	82.6667		16.91		5202				30	0	1	0
2						35	0.3369	0.2448			115	76	63					89								35	0	0	0
2						40	0.3329	0.2039			101	63	59					75.6667								40	0	0	0
2						45	0.3066	0.199			116	76	65					89.3333								45	0	0	0
2						50	0.2808	0.194			110	68	60					82								50	0	0	0
2						60	0.2768	0.1548	40		104	66	57				22.1	78.6667		18.14		6110				60	0	0	0
2						70	0.2729	0.1496			104	67	60					79.3333								70	0	0	0
2						80	0.2479	0.1443			110	78	58					88.6667								80	0	0	0
2						90	0.2235	0.139	60	200	160	110	100				17.3	126.667		16.9		5788				90	0	0	0
3	1	54	1350	30	45	0	0	0			105	40	89	1.012	7.26	507	10	61.6667	8100	19.17	21.82	3585	3585	7054	0.5	1	1	1	1
3						10	0.2379	0.0564			90	60	69					70								10	1	1	1
3						20	0.5379	0.3913			86	50	64					62								20	1	1	0
3						30	0.3213	0.2769	10		91	52	60				10	65		24.65		3517				30	0	1	0
3						35	0.3416	0.1327			96	63	86					74								35	0	0	0
3						40	0.2456	0.1588			104	62	76					76								40	0	0	0
3						45	0.2203	0.1227			107	69	70					81.6667								45	0	0	0
3						50	0.1752	0.0817			103	69	72					80.3333								50	0	0	0
3						60	0.1919	0.0547	35		88	53	65				10	64.6667		22.41		4776				60	0	0	0
3						70	0.148	0.0805			97	57	66					70.3333								70	0	0	0
3						80	0.1444	0.0408			103	61	68					75								80	0	0	0
3						90	0.1407	0.0662	50		92	52	68				10	65.3333		23.38		5903				90	0	0	0
3						100	0.0809	0.0607		150	138	94	103					108.667								100	0	0	0
4	2	98	2450	30	81.6667	0	0	0			120	72	84	1.01	7.7	370	10	88	14700	29.76	24.06	4578	4578	7352	7.5	1	1	1	1
4						10	0.1425	0.036			120	67	82					84.6667								10	1	1	1
4						20	0.2965	0.1986			115	65	83					81.6667								20	1	1	0
4						30	0.3373	0.0969	30		104	68	61				10	80		21.98		3429				30	0	1	0
4						35	0.2681	0.1732			101	60	64					73.6667								35	0	0	0
4						40	0.2236	0.146			99	63	69					75								40	0	0	0
4						45	0.1625	0.1595			109	62	69					77.6667								45	0	0	0
4						50	0.2164	0.125			106	63	64					77.3333								50	0	0	0
4						60	0.1556	0.1381	50		113	63	64				11.8	79.6667		22.18		4873				60	0	0	0
4						70	0.1706	0.1442			113	67	62					82.3333								70	0	0	0
4						80	0.1129	0.139			116	79	68					91.3333								80	0	0	0
4						90	0.0922	0.1043	60	250	117	69	69				12.2	85		19.97		6092				90	0	0	0
5	2	80	2000	30	66.6667	0	0	0			110	92	102	1.01	5.4	395	34.6	98	12000	13.36	15.37	5966	3445	7264	0.5	1	1	1	1
5						10	0.2864	0.2427			119	71	66					87								10	1	1	1
5						20	0.3751	0.32			133	78	79					96.3333								20	1	1	0
5						30	0.3475	0.2607	25		150	92	83				36.5	111.333		14.79		5814				30	0	1	0
5						35	0.2544	0.2566			133	82	81					99								35	0	0	0
5						40	0.2508	0.198			135	83	76					100.333								40	0	0	0
5						45	0.2264	0.1972			127	78	75					94.3333								45	0	0	0
5						50	0.1829	0.1523			121	75	74					90.3333								50	0	0	0
5						60	0.1794	0.2205	65		115	70	69				40	85		13.65		5140				60	0	0	0
5						70	0.1954	0.1466			119	68	65					85								70	0	0	0
5						80	0.1918	0.1586			122	74	65					90								80	0	0	0
5						90	0.2082	0.2409	90	150	123	74	65				37.1	90.3333		14.77		5493				90	0	0	0
6	1	94.8	2375	30	79.1667	0	0	0			125	80	77	1.014	12	554	36	95	14220	22.55	27.64	7233	3774	7695	1.1	1	1	1	1
6						10	0.3865	0.1116			120	72	73					88								10	1	1	1
6						20	0.5195	0.2937			113	70	67					84.3333								20	1	1	0
6						30	0.4755	0.3429	40		115	71	64				28.8	85.6667		18.45		6518				30	0	1	0
6						35	0.359	0.2886			137	84	59					101.667								35	0	0	0
6						40	0.2702	0.292			135	82	59					99.6667								40	0	0	0
6						45	0.2835	0.2634			122	77	60					92								45	0	0	0
6						50	0.2477	0.178			136	81	59					99.3333								50	0	0	0
6						60	0.2607	0.1938	80		102	62	61				29.3	75.3333		20.14		5908				60	0	0	0
6						70	0.3248	0.2103			85	48	59					60.3333								70	0	0	0
6						80	0.3044	0.1979			99	56	59					70.3333								80	0	0	0
6						90	0.3183	0.1642	110	150	94	62	67				26.4	72.6667		23.42		4755				90	0	0	0
7	2	65	1625	30	54.1667	0	0	0			114	83	90	1.006	4.8	233	43.6	93.3333	9750	13.42	14.98	2883	1635	5688	1.4	1	1	1	1
7						10	0.3272	0.1591			103	62	72					75.6667								10	1	1	1
7						20	0.5259	0.2427			112	63	67					79.3333								20	1	1	0
7						30	0.3655	0.1877	30		145	86	76				36.3	105.667		12.85		3138				30	0	1	0
7						35	0.2688	0.1677			136	79	87					98								35	0	0	0
7						40	0.2213	0.1422			140	81	79					100.667								40	0	0	0
7						50	0.2378	0.0532	50		125	68	81					87								50	0	0	0
7						60	0.1715	0.0626			128	72	82				31.7	90.6667		12.92		3651				60	0	0	0
7						70	0.1092	-0.0281			122	65	85					84								70	0	0	0
7						80	0.0683	-0.0144			134	78	88					96.6667								80	0	0	0
7						90	0.0464	-0.0003	70	150	132	75	65				18.9	94		14.15		4264				90	0	0	0
8	2	73	1825	30	60.8333	0	0	0			95	62	64	1.01	8.63	376	17.9	73	10950	32.52	29.55	9726	7320	26415	2.7	1	1	1	1
8						10	0.3471	0.2424			97	50	61					65.6667								10	1	1	1
8						20	0.4153	0.3178			114	71	76					85.3333								20	1	1	0
8						30	0.2552	0.251	10		149	88	67				15.9	108.333		20		6241				30	0	1	0
8						35	0.2352	0.1614			144	91	66					108.667								35	0	0	0
8						40	0.1702	0.1727			131	82	68					98.3333								40	0	0	0
8						45	0.1662	0.1292			126	79	67					94.6667								45	0	0	0
8						50	0.1193	0.0878			127	80	65					95.6667								50	0	0	0
8						60	0.0878	0.14	35		138	86	68				16.6	103.333		22.78		15877				60	0	0	0
8						70	0.0705	0.0719			129	82	70					97.6667								70	0	0	0
8						80	0.08	0.0745			137	85	74					102.333								80	0	0	0
8						90	0.0628	0.0523	45	150	148	86	74				16.1	106.667		27.71		9724				90	0	0	0
9	2	68.1	1700	30	56.6667	0	0	0			101	64	66	1.02	22.7	749	38.8	76.3333	10215	6.81	4.76	15357	12294	63756	7.4	1	1	1	1
9						10	0.2678	0.1789			120	70	60					86.6667								10	1	1	1
9						20	0.4985	0.3261			151	85	59					107								20	1	1	0
9						30	0.4469	0.2844	10		165	100	60				36.9	121.667		6.2		7480				30	0	1	0
9						35	0.3759	0.2725			148	87	61					107.333								35	0	0	0
9						40	0.3298	0.213			145	85	60					105								40	0	0	0
9						45	0.346	0.1918			148	86	61					106.667								45	0	0	0
9						50	0.3011	0.1678			143	84	58					103.667								50	0	0	0
9						55	0.2968	0.1383			148	83	62					104.667								55	0	0	0
9						60	0.3327	0.1153	30		136	86	61				22.1	102.667		7.03		12699				60	0	0	0
9						70	0.2688	0.1671			152	88	58					109.333								70	0	0	0
9						80	0.2456	0.1338			127	75	57					92.3333								80	0	0	0
9						90	0.2413	0.1343	50	150	130	80	56				38.8	96.6667		4.13		20532				90	0	0	0
10	2	72	1800	30	60	0	0	0			100	60	56	1.009	7	325	10	73.3333	10800	1.84	12.11	3550	3653	85170	1.4	1	1	1	1
10						10	0.1871	0.2578			104	58	54					73.3333								10	1	1	1
10						20	0.419	0.354			102	57	51					72								20	1	1	0
10						30	0.5429	0.4165	5		103	60	47				10	74.3333		13.81		6832				30	0	1	0
10						35	0.3496				101	60	48					73.6667								35	0	0	0
10						40	0.3834	0.3068			122	80	54					94								40	0	0	0
10						45	0.2483				122	77	63					92								45	0	0	0
10						50	0.2607	0.2494			129	82	64					97.6667								50	0	0	0
10						60	0.2382	0.1805	25		119	77	69				10	91		11.37		16923				60	0	0	0
10						70	0.2161	0.202			118	77	73					90.6667								70	0	0	0
10						80	0.1618	0.2053			101	59	74					73								80	0	0	0
10						90	0.1729	0.2386	40		102	66	73				10	78		6.37		21455				90	0	0	0
10						100	0.1842	0.2892			102	69	72					80								100	0	0	0
10						110	0.1792	0.2545			97	63	74					74.3333								110	0	0	0
10						120	0.1581	0.175		250	108	71	67				10	83.3333		7.06						120	0	0	0
11	2	66.2	1650	30	55	0	0	0			105	67	75	1.015	9	643	14.6	79.6667	9930	11.26	21.92	6899	4295	39476	56	1	1	1	1
11						10	0.3854	0.27			115	73	69					87								10	1	1	1
11						20	0.4642	0.3215			123	78	72					93								20	1	1	0
11						30	0.415	0.2758	5		119	73	60				13.7	88.3333		9.27		4656				30	0	1	0
11						35	0.3092	0.2579			109	62	60					77.6667								35	0	0	0
11						40	0.3223	0.229			98	58	53					71.3333								40	0	0	0
11						45	0.3164	0.2708			112	70	54					84								45	0	0	0
11						50	0.255	0.2298			97	50	50					65.6667								50	0	0	0
11						60	0.2491	0.1972	15		100	57	51				14	71.3333		8.75		12557				60	0	0	0
11						70	0.2432	0.0885			93	49	53					63.6667								70	0	0	0
11						80	0.2027	0.2072			100	58	63					72								80	0	0	0
11						90	0.1969	0.133	20		100	58	64				13.1	72								90	0	0	0
11						100	0.208	0.1881		300	101	60	71					73.6667		7.46		12138				100	0	0	0
12	1	81.7	2050	30	68.3333	0	0	0			107	66	74	1.015	9.68	605	14.8	79.6667	12255	8	8.91	7035	9093	22154	0.7	1	1	1	1
12						10	0.2731	0.2447			101	59	68					73								10	1	1	1
12						20	0.3766	0.3177			138	84	59					102								20	1	1	0
12						30	0.4112	0.3858	20		112	62	68				14.8	78.6667		7.87		11393				30	0	1	0
12						35	0.4271	0.3612			102	62	66					75.3333								35	0	0	0
12						40	0.3656	0.3086			94	56	61					68.6667								40	0	0	0
12						45	0.3618	0.3085			86	54	59					64.6667								45	0	0	0
12						50	0.3769	0.3178			95	57	60					69.6667								50	0	0	0
12						60	0.3003	0.2409	35		109	67	52				13.5	81		7.09		13000				60	0	0	0
12						70	0.2792	0.2066			119	74	49					89								70	0	0	0
12						80	0.2418	0.222			135	70	49					91.6667								80	0	0	0
12						90	0.2058	0.1643	50	100	150	80	50				17	103.333		5.69		14467				90	0	0	0
13	1	74.8	1870	30	62.3333	0	0	0			88	48	53	1.011	8.1	410	57.5	61.3333	11220	13.21	10.62	7141	7869	45906	1.4	1	1	1	1
13						10	0.3569	0.2618			84	44	58					57.3333								10	1	1	1
13						20	0.4486	0.371			113	70	69					84.3333								20	1	1	0
13						30	0.333	0.2465	25		112	68	68				55.1	82.6667		12.72		5040				30	0	1	0
13						35	0.2781	0.2279			128	84	70					98.6667								35	0	0	0
13						40	0.2101	0.2094			124	71	67					88.6667								40	0	0	0
13						45	0.223	0.2157			115	71	69					85.6667								45	0	0	0
13						50	0.236	0.2078			115	73	65					87								50	0	0	0
13						60	0.1859	0.1207	55		117	70	65				47.7	85.6667		8.06		13745				60	0	0	0
13						70	0.1678	0.1129			118	71	63					86.6667								70	0	0	0
13						80	0.15	0.1628			128	88	59					101.333								80	0	0	0
13						90	0.0627		70	100	156	89	79				47	111.333		9.45		22654				90	0	0	0
15	1	70.2	1750	30	58.3333	0	0	0			105	72	84	1.015	9.58	658	16.6	83	10530	10.79	12.52	7029	7650	8705	0.8	1	1	1	1
15						10	0.3121	0.2857			111	79	62					89.6667								10	1	1	1
15						20	0.4515	0.4732			113	68	61					83								20	1	1	0
15						30	0.4266	0.4171	10		109	66	64				15.8	80.3333		7.28		7590				30	0	1	0
15						35	0.4233	0.4138			92	56	62					68								35	0	0	0
15						40	0.3783	0.4104			92	53	67					66								40	0	0	0
15						45	0.3549	0.3578			95	57	64					69.6667								45	0	0	0
15						50	0.3718	0.3543			100	63	81					75.3333								50	0	0	0
15						60	0.3686	0.2617	50	100	120	75	88				10	90		14.38		2184				60	0	0	0
16	1	110	2750	30	91.66	0	0	0			124	67	79	1.021	22	673	13.4	86	16500	226.88	260.52	6861	5901	17449	13	1	1	1	1
16						10	0.1075	0.1084			116	73	71					87.3333								10	1	1	1
16						20	0.1508	0.207			121	70	80					87								20	1	1	0
16						30	0.3539	0.372	60		137	81	81				10	99.6667		146.94		7620				30	0	1	0
16						35	0.297	0.324			125	76	79					92.3333								35	0	0	0
16						40	0.2778	0.322			137	88	80					104.333								40	0	0	0
16						45	0.2086	0.2769			138	84	79					102								45	0	0	0
16						50	0.2404	0.2345			136	83	77					100.667								50	0	0	0
16						60	0.1897	0.2323	160		117	63	75				10.6	81		254.27		3932				60	0	0	0
16						70	0.1416	0.1922			121	79	79					93								70	0	0	0
16						80	0.1402	0.1542			143	88	78					106.333								80	0	0	0
16						90	0.0946	0.1182	200	50	165	90	84				10.8	115		204.48		6471				90	0	0	0
17	1	56	1400	30	46.66	0	0	0			100	61	86	1.015	10.7	504	11.1	74	8400	9.99	8.26	10880	10880	50917	1.4	1	1	1	1
17						10	0.4107	0.1108			102	67	60					78.6667								10	1	1	1
17						20	0.3713	0.2933			104	69	62					80.6667								20	1	1	0
17						30	0.351	0.3354	10		90	56	65				10	67.3333		8.45		9300				30	0	1	0
17						35	0.3488	0.288			95	63	73					73.6667								35	0	0	0
17						40	0.2447	0.2433			94	60	70					71.3333								40	0	0	0
17						45	0.3093	0.2823			92	56	70					68								45	0	0	0
17						50	0.2567	0.2376			94	58	71					70								50	0	0	0
17						60	0.2878	0.2766	20		97	63	72				10	74.3333		10.2		11989				60	0	0	0
17						70	0.2857	0.2738			97	63	67					74.3333								70	0	0	0
17						80	0.1874	0.1897		50	95	59	71					71								80	0	0	0
18	1	67.1	1675	30	55.83	0	0	0			91	56	72	1.024	14.8	832	19.5	67.6667	10065	20.9	16.64	6466	10669	53199	0.5	1	1	1	1
18						10	0.1786	0.1769			88	50	77					62.6667								10	1	1	1
18						20	0.223	0.2096			102	66	52					78								20	1	1	0
18						30	0.2698	0.2448	25		94	63	73				17.3	73.3333		13.76		4841				30	0	1	0
18						35	0.2328	0.2014			90	54	72					66								35	0	0	0
18						40	0.1972	0.1603			89	55	70					66.3333								40	0	0	0
18						45	0.1782	0.0884			90	58	68					68.6667								45	0	0	0
18						50	0.1444	0.1165			93	60	66					71								50	0	0	0
18						60	0.1263	0.0792	25		93	59	64				17	70.3333		14.52		13745				60	0	0	0
18						70	0.153	0.0744			89	57	63					67.6667								70	0	0	0
18						80	0.0912	0.0696			87	51	58					63								80	0	0	0
18						90	0.0467	0.0648	30	100	98	63	57				15	74.6667		30.92		3016				90	0	0	0
19	1	67.2	1675	30	55.83	0	0	0			114	75	65	1.02	18.1	309	32.7	88	10080	20.4	9.63	2580	4240	4670	1.4	1	1	1	1
19						10	0.3096	0.2541			87	51	59					63								10	1	1	1
19						20	0.4897	0.3856			86	50	55					62								20	1	1	0
19						30	0.4868	0.3827	5		102	66	50				34.7	78		9.4		2558				30	0	1	0
19						35	0.344	0.3318			110	82	85					91.3333								35	0	0	0
19						40	0.2783	0.2419			110	89	81					96								40	0	0	0
19						45	0.2959	0.2386			105	70	80					81.6667								45	0	0	0
19						50	0.3352	0.2353			116	83	79					94								50	0	0	0
19						60	0.2699	0.232	35		101	65	73				30.2	77		10.1		6031				60	0	0	0
19						70	0.2874	0.2287			97	65	72					75.6667								70	0	0	0
19						80	0.3929	0.3601			100	65	72					76.6667								80	0	0	0
19						90	0.2226	0.2222	85	75	101	65	62				17.7	77		10.4		2840				90	0	0	0
20	1	78.2	1950	30	65	0	0	0			118	79	77	1.005	4.3	114	28.3	92	11730	11.05	11.76	12006	10159	17271	4.4	1	1	1	1
20						10	0.3268	0.2527			99	62	62					74.3333								10	1	1	1
20						20	0.3668	0.2861			104	63	62					76.6667								20	1	1	0
20						30	0.386	0.3635	20		125	88	64				29.3	100.333		10.43		6348				30	0	1	0
20						35	0.3392	0.3186			107	77	68					87								35	0	0	0
20						40	0.3362	0.2759			93	59	77					70.3333								40	0	0	0
20						45	0.3332	0.2724			94	63	66					73.3333								45	0	0	0
20						50	0.3091	0.2318			88	58	62					68								50	0	0	0
20						60	0.2857	0.2281	50		95	63	63				27.5	73.6667		9.37		9000				60	0	0	0
20						70	0.2627	0.2244			85	50	57					61.6667								70	0	0	0
20						80	0.2211	0.1857			104	64	66					77.3333								80	0	0	0
20						90	0.1995	0.2167	75		89	59	68				24.1	69		11.21		14239				90	0	0	0
20						100	0.1966	0.178		100	98	65	74					76								100	0	0	0
21	2	94.1	2350	30	78.33	0	0	0			105	69	72	1.018	19.9	453	10	81	14115	26	30.83	4104	4597	6918	0.5	1	1	1	1
21						10	0.2416	0.199			101	63	70					75.6667								10	1	1	1
21						20	0.3679	0.3541			128	74	76					92								20	1	1	0
21						30	0.3638	0.3489	40		130	90	82				10	103.333		21.02		3097				30	0	1	0
21						35	0.2925	0.2583			135	90	83					105								35	0	0	0
21						40	0.2464	0.2139			138	88	81					104.667								40	0	0	0
21						45	0.2024	0.2081			130	80	81					96.6667								45	0	0	0
21						50	0.1791	0.1657			126	87	76					100								50	0	0	0
21						60	0.1379	0.1251	50		133	90	77				10	104.333		25.17		4011				60	0	0	0
21						70	0.116	0.0862			135	85	78					101.667								70	0	0	0
21						80	0.1121	0.112			130	88	77					102								80	0	0	0
21						90	0.1082	0.0729	65		128	86	77				10	100		26.54		5017				90	0	0	0
21						100	0.122	0.0661		225	120	80	74					93.3333								100	0	0	0
22	2	65	1650	30	55	0	0	0			86	54	71	1.021	14.3	658	10	64.6667	9750	8.77	19.52	5883	5538	27696	0.8	1	1	1	1
22						10	0.2272	0.1814			109	64	60					79								10	1	1	1
22						20	0.3558	0.3458			113	67	60					82.3333								20	1	1	0
22						30	0.2188	0.2507	5		131	73	82				10	92.3333		8.43		5258				30	0	1	0
22						35	0.2321	0.2048			118	74	75					88.6667								35	0	0	0
22						40	0.2278	0.1996			105	61	74					75.6667								40	0	0	0
22						45	0.2058	0.1944			104	62	73					76								45	0	0	0
22						50	0.2014	0.1507			108	64	74					78.6667								50	0	0	0
22						60	0.1467	0.1452	10		112	72	78				10	85.3333		8.69		8738				60	0	0	0
22						70	0.1424	0.1779			119	57	74					77.6667								70	0	0	0
22						80	0.1381	0.1341			126	70	72					88.6667								80	0	0	0
22						90	0.1501	0.1284	20	150	131	87	95				10	101.667		11.77		6889				90	0	0	0
23	2	80.2	2000	30	66.66	0	0	0			101	72	68	1.008	7	280	18.8	81.6667	12030	11.19	8.51	21456	10727	52014	0.5	1	1	1	1
23						30	0.3158	0.3401	5		152	94	67				21	113.333		8.6		6506				30	0	1	0
23						35	0.3134	0.2583			145	66	63					92.3333								35	0	0	0
23						40	0.293	0.2554			140	82	63					101.333								40	0	0	0
23						45	0.273	0.2163			138	84	64					102								45	0	0	0
23						50	0.2198	0.2132			135	79	63					97.6667								50	0	0	0
23						60	0.2012	0.176	15		138	83	73				25.6	101.333		8.03		11170				60	0	0	0
23						70	0.1219	0.1405			137	80	58					99								70	0	0	0
23						80	0.1964	0.1695	35	75	155	82	76				23	106.333		7.49		9953				80	0	0	0
24	2	60.2	1500	30	50	0	0	0			88	57	67	1.009	9.2	254	30.9	67.3333	9030	4.65	9.74	5888	6031	10087	0.5	1	1	1	1
24						10	0.285	0.2209			98	58	66					71.3333								10	1	1	1
24						20	0.3708	0.3014			104	66	72					78.6667								20	1	1	0
24						30	0.3125	0.2131	20		120	75	68				28.9	90		3.4		4439				30	0	1	0
24						35	0.2742	0.209			107	68	58					81								35	0	0	0
24						40	0.2211	0.1666			105	66	59					79								40	0	0	0
24						45	0.2174	0.1623			109	72	63					84.3333								45	0	0	0
24						50	0.1825	0.1579			103	62	60					75.6667								50	0	0	0
24						60	0.1638	0.1176	50		105	66	55				33.7	79		3.33		10203				60	0	0	0
24						70	0.1907	0.2282			109	70	60					83								70	0	0	0
24						80	0.1273	0.1831			109	70	59					83								80	0	0	0
24						90	0.1094	0.0707	55	100	103	68	60				20.8	79.6667		4.6		6463				90	0	0	0
25	1	62	1550	30	51.66	0	0	0			105	74	100	1.012	12	397	26.8	84.3333	9300	9.26	7.73	9530	10224	90377	0.9	1	1	1	1
25						10	0.3097	0.2665			99	57	78					71								10	1	1	1
25						20	0.3948	0.3888			131	79	88					96.3333								20	1	1	0
25						30	0.3533	0.339	40		117	73	82				24	87.6667		6.56		10300				30	0	1	0
25						35	0.2465	0.2147			103	65	84					77.6667								35	0	0	0
25						40	0.226	0.2094			110	65	84					80								40	0	0	0
25						45	0.2698	0.2041			102	53	74					69.3333								45	0	0	0
25						50	0.2327	0.1987			93	59	81					70.3333								50	0	0	0
25						60	0.1818	0.158	55		90	60	73				21.6	70		7.93		23994				60	0	0	0
25						70	0.2077	0.1876			93	60	85					71								70	0	0	0
25						90	0.2031	0.1468	65	150	95	62	63				20.8	73		10.1		33296				90	0	0	0
26	2	73.2	1825	30	60.8	0	0	0			100	68	70	1.016	13	550	18.4	78.6667	10980	21.69	9.63	10117	1587	42756	1.2	1	1	1	1
26						10	0.3081	0.306			100	64	67					76								10	1	1	1
26						20	0.3348	0.2941			118	78	65					91.3333								20	1	1	0
26						30	0.228	0.2818	40		180	110	80	1.019	16	625	17.5	133.333		20.4		6346				30	0	1	0
26						35	0.198	0.2237			162	100	81					120.667								35	0	0	0
26						40	0.1358	0.1281			145	96	84					112.333								40	0	0	0
26						45	0.1236	0.1134			144	101	86					115.333								45	0	0	0
26						50	0.1436	0.1382			112	70	82					84								50	0	0	0
26						60	0.1816	0.1658	50		103	72	80	1.016	13	550	17.9	82.3333		9.4		13476				60	0	0	0
26						70	0.1691	0.1509			96	69	85					78								70	0	0	0
26						80	0.1738	0.1813			141	74	81					96.3333								80	0	0	0
26						90	0.1115	0.1662	10		119	83	80	1.022	17.5	700	16.8	95								90	0	0	0
26						100	0.1152	0.1051		550	119	79	79					92.3333		10.1		10142				100	0	0	0

## Sheet: History
Object	Timestamp	User	Object Name	Event	Description	Annotation
Janis Hb.Data.Riga FINAL DATA.Blad1	2018.03.29 11:01:28 UTC	hahnturp54	Worksheet	Object Created	Object Created C:\Users\hahnturp54\Desktop\Riga FINAL DATA.xls
Janis Hb.Data.Riga FINAL DATA.Blad1	2018.03.29 11:21:07 UTC	hahnturp54	Blad1	Value changed	P109; changed from Empty to 7
Janis Hb.Data.Riga FINAL DATA.Blad1	2018.03.29 11:21:12 UTC	hahnturp54	Blad1	Value changed	Q109; changed from Empty to 325
