# Supplementary material for: Volume kinetic analysis of fluid retention after induction of general anesthesia
Source: BMC Anesthesiol. 2020 Apr 25;20:95. doi: 10.1186/s12871-020-01001-1 (PMC7183132; doi:10.1186/s12871-020-01001-1)
Supplement: Supplementary file 2 — Additional file 2. [file 12871_2020_1001_MOESM2_ESM.xls]

## Sheet: Sheet1
		Continuos covariates								Categorical covariates
Scenario	Case_nr	CovrName	StrName	Covr	Parameter			Scenario	Case_nr	CovrName	StrName	Covr	Str
	1	Bodyweight	V	80	2431.49				1	Sevvo1Pro2	V	1	2431.49
	1	Bloodloss	V	100	2431.49				1	Tim201	V	1	2431.49
	1	Uspvikt	V	1.008	2431.49				1	Sevvo1Pro2	Ke	1	0.00083338
	1	Ucrea	V	9.95	2431.49				1	Tim201	Ke	1	0.00083338
	1	Uosm	V	280	2431.49				1	Sevvo1Pro2	K12	1	6.51515e-09
	1	BNP	V	14.1	2431.49				1	Tim201	K12	1	6.51515e-09
	1	Syndecan1	V	21.95	2431.49				1	Sevvo1Pro2	K21	1	0.120234
	1	Heparansulf	V	3871	2431.49				1	Tim201	K21	1	0.120234
	1	MAP	V	77	2431.49				1	Sevvo1Pro2	kb	1	1.05665e-09
	1	Bodyweight	Ke	80	0.00083338				1	Tim201	kb	1	1.05665e-09
	1	Bloodloss	Ke	100	0.00083338				2	Sevvo1Pro2	V	1	2095.55
	1	Uspvikt	Ke	1.008	0.00083338				2	Tim201	V	1	2095.55
	1	Ucrea	Ke	9.95	0.00083338				2	Sevvo1Pro2	Ke	1	0.000784059
	1	Uosm	Ke	280	0.00083338				2	Tim201	Ke	1	0.000784059
	1	BNP	Ke	14.1	0.00083338				2	Sevvo1Pro2	K12	1	5.90361e-09
	1	Syndecan1	Ke	21.95	0.00083338				2	Tim201	K12	1	5.90361e-09
	1	Heparansulf	Ke	3871	0.00083338				2	Sevvo1Pro2	K21	1	0.106281
	1	MAP	Ke	77	0.00083338				2	Tim201	K21	1	0.106281
	1	Bodyweight	K12	80	6.51515e-09				2	Sevvo1Pro2	kb	1	7.65215e-10
	1	Bloodloss	K12	100	6.51515e-09				2	Tim201	kb	1	7.65215e-10
	1	Uspvikt	K12	1.008	6.51515e-09				3	Sevvo1Pro2	V	1	1403.92
	1	Ucrea	K12	9.95	6.51515e-09				3	Tim201	V	1	1403.92
	1	Uosm	K12	280	6.51515e-09				3	Sevvo1Pro2	Ke	1	0.00105423
	1	BNP	K12	14.1	6.51515e-09				3	Tim201	Ke	1	0.00105423
	1	Syndecan1	K12	21.95	6.51515e-09				3	Sevvo1Pro2	K12	1	7.73427e-09
	1	Heparansulf	K12	3871	6.51515e-09				3	Tim201	K12	1	7.73427e-09
	1	MAP	K12	77	6.51515e-09				3	Sevvo1Pro2	K21	1	0.170033
	1	Bodyweight	K21	80	0.120234				3	Tim201	K21	1	0.170033
	1	Bloodloss	K21	100	0.120234				3	Sevvo1Pro2	kb	1	1.91843e-09
	1	Uspvikt	K21	1.008	0.120234				3	Tim201	kb	1	1.91843e-09
	1	Ucrea	K21	9.95	0.120234				4	Sevvo1Pro2	V	2	3916.11
	1	Uosm	K21	280	0.120234				4	Tim201	V	1	3916.11
	1	BNP	K21	14.1	0.120234				4	Sevvo1Pro2	Ke	2	0.000703552
	1	Syndecan1	K21	21.95	0.120234				4	Tim201	Ke	1	0.000703552
	1	Heparansulf	K21	3871	0.120234				4	Sevvo1Pro2	K12	2	3.45369e-09
	1	MAP	K21	77	0.120234				4	Tim201	K12	1	3.45369e-09
	1	Bodyweight	kb	80	1.05665e-09				4	Sevvo1Pro2	K21	2	0.0976167
	1	Bloodloss	kb	100	1.05665e-09				4	Tim201	K21	1	0.0976167
	1	Uspvikt	kb	1.008	1.05665e-09				4	Sevvo1Pro2	kb	2	1.39123e-09
	1	Ucrea	kb	9.95	1.05665e-09				4	Tim201	kb	1	1.39123e-09
	1	Uosm	kb	280	1.05665e-09				5	Sevvo1Pro2	V	2	2455.02
	1	BNP	kb	14.1	1.05665e-09				5	Tim201	V	1	2455.02
	1	Syndecan1	kb	21.95	1.05665e-09				5	Sevvo1Pro2	Ke	2	0.00124508
	1	Heparansulf	kb	3871	1.05665e-09				5	Tim201	Ke	1	0.00124508
	1	MAP	kb	77	1.05665e-09				5	Sevvo1Pro2	K12	2	5.6222e-09
	2	Bodyweight	V	78	2095.55				5	Tim201	K12	1	5.6222e-09
	2	Bloodloss	V	200	2095.55				5	Sevvo1Pro2	K21	2	0.082523
	2	Uspvikt	V	1.016	2095.55				5	Tim201	K21	1	0.082523
	2	Ucrea	V	6.46	2095.55				5	Sevvo1Pro2	kb	2	9.75187e-10
	2	Uosm	V	391	2095.55				5	Tim201	kb	1	9.75187e-10
	2	BNP	V	20.8	2095.55				6	Sevvo1Pro2	V	1	2152.82
	2	Syndecan1	V	18.75	2095.55				6	Tim201	V	1	2152.82
	2	Heparansulf	V	4752	2095.55				6	Sevvo1Pro2	Ke	1	0.00137708
	2	MAP	V	83.3333	2095.55				6	Tim201	Ke	1	0.00137708
	2	Bodyweight	Ke	78	0.000784059				6	Sevvo1Pro2	K12	1	7.02441e-09
	2	Bloodloss	Ke	200	0.000784059				6	Tim201	K12	1	7.02441e-09
	2	Uspvikt	Ke	1.016	0.000784059				6	Sevvo1Pro2	K21	1	0.0866258
	2	Ucrea	Ke	6.46	0.000784059				6	Tim201	K21	1	0.0866258
	2	Uosm	Ke	391	0.000784059				6	Sevvo1Pro2	kb	1	7.84164e-10
	2	BNP	Ke	20.8	0.000784059				6	Tim201	kb	1	7.84164e-10
	2	Syndecan1	Ke	18.75	0.000784059				7	Sevvo1Pro2	V	2	1567.85
	2	Heparansulf	Ke	4752	0.000784059				7	Tim201	V	1	1567.85
	2	MAP	Ke	83.3333	0.000784059				7	Sevvo1Pro2	Ke	2	0.00163594
	2	Bodyweight	K12	78	5.90361e-09				7	Tim201	Ke	1	0.00163594
	2	Bloodloss	K12	200	5.90361e-09				7	Sevvo1Pro2	K12	2	5.02736e-09
	2	Uspvikt	K12	1.016	5.90361e-09				7	Tim201	K12	1	5.02736e-09
	2	Ucrea	K12	6.46	5.90361e-09				7	Sevvo1Pro2	K21	2	0.0890521
	2	Uosm	K12	391	5.90361e-09				7	Tim201	K21	1	0.0890521
	2	BNP	K12	20.8	5.90361e-09				7	Sevvo1Pro2	kb	2	2.61626e-09
	2	Syndecan1	K12	18.75	5.90361e-09				7	Tim201	kb	1	2.61626e-09
	2	Heparansulf	K12	4752	5.90361e-09				8	Sevvo1Pro2	V	2	2049.97
	2	MAP	K12	83.3333	5.90361e-09				8	Tim201	V	1	2049.97
	2	Bodyweight	K21	78	0.106281				8	Sevvo1Pro2	Ke	2	0.000934992
	2	Bloodloss	K21	200	0.106281				8	Tim201	Ke	1	0.000934992
	2	Uspvikt	K21	1.016	0.106281				8	Sevvo1Pro2	K12	2	6.47938e-09
	2	Ucrea	K21	6.46	0.106281				8	Tim201	K12	1	6.47938e-09
	2	Uosm	K21	391	0.106281				8	Sevvo1Pro2	K21	2	0.130672
	2	BNP	K21	20.8	0.106281				8	Tim201	K21	1	0.130672
	2	Syndecan1	K21	18.75	0.106281				8	Sevvo1Pro2	kb	2	2.85682e-09
	2	Heparansulf	K21	4752	0.106281				8	Tim201	kb	1	2.85682e-09
	2	MAP	K21	83.3333	0.106281				9	Sevvo1Pro2	V	2	1742.84
	2	Bodyweight	kb	78	7.65215e-10				9	Tim201	V	1	1742.84
	2	Bloodloss	kb	200	7.65215e-10				9	Sevvo1Pro2	Ke	2	0.000771037
	2	Uspvikt	kb	1.016	7.65215e-10				9	Tim201	Ke	1	0.000771037
	2	Ucrea	kb	6.46	7.65215e-10				9	Sevvo1Pro2	K12	2	3.80129e-09
	2	Uosm	kb	391	7.65215e-10				9	Tim201	K12	1	3.80129e-09
	2	BNP	kb	20.8	7.65215e-10				9	Sevvo1Pro2	K21	2	0.121877
	2	Syndecan1	kb	18.75	7.65215e-10				9	Tim201	K21	1	0.121877
	2	Heparansulf	kb	4752	7.65215e-10				9	Sevvo1Pro2	kb	2	7.63925e-10
	2	MAP	kb	83.3333	7.65215e-10				9	Tim201	kb	1	7.63925e-10
	3	Bodyweight	V	54	1403.92				10	Sevvo1Pro2	V	2	2087.2
	3	Bloodloss	V	150	1403.92				10	Tim201	V	1	2087.2
	3	Uspvikt	V	1.012	1403.92				10	Sevvo1Pro2	Ke	2	0.000549526
	3	Ucrea	V	7.26	1403.92				10	Tim201	Ke	1	0.000549526
	3	Uosm	V	507	1403.92				10	Sevvo1Pro2	K12	2	3.29499e-09
	3	BNP	V	10	1403.92				10	Tim201	K12	1	3.29499e-09
	3	Syndecan1	V	19.17	1403.92				10	Sevvo1Pro2	K21	2	0.129747
	3	Heparansulf	V	3585	1403.92				10	Tim201	K21	1	0.129747
	3	MAP	V	61.6667	1403.92				10	Sevvo1Pro2	kb	2	1.11048e-09
	3	Bodyweight	Ke	54	0.00105423				10	Tim201	kb	1	1.11048e-09
	3	Bloodloss	Ke	150	0.00105423				11	Sevvo1Pro2	V	2	1611.86
	3	Uspvikt	Ke	1.012	0.00105423				11	Tim201	V	1	1611.86
	3	Ucrea	Ke	7.26	0.00105423				11	Sevvo1Pro2	Ke	2	0.000485851
	3	Uosm	Ke	507	0.00105423				11	Tim201	Ke	1	0.000485851
	3	BNP	Ke	10	0.00105423				11	Sevvo1Pro2	K12	2	6.35132e-09
	3	Syndecan1	Ke	19.17	0.00105423				11	Tim201	K12	1	6.35132e-09
	3	Heparansulf	Ke	3585	0.00105423				11	Sevvo1Pro2	K21	2	0.114012
	3	MAP	Ke	61.6667	0.00105423				11	Tim201	K21	1	0.114012
	3	Bodyweight	K12	54	7.73427e-09				11	Sevvo1Pro2	kb	2	1.31281e-09
	3	Bloodloss	K12	150	7.73427e-09				11	Tim201	kb	1	1.31281e-09
	3	Uspvikt	K12	1.012	7.73427e-09				12	Sevvo1Pro2	V	1	2420.77
	3	Ucrea	K12	7.26	7.73427e-09				12	Tim201	V	1	2420.77
	3	Uosm	K12	507	7.73427e-09				12	Sevvo1Pro2	Ke	1	0.000589375
	3	BNP	K12	10	7.73427e-09				12	Tim201	Ke	1	0.000589375
	3	Syndecan1	K12	19.17	7.73427e-09				12	Sevvo1Pro2	K12	1	2.9455e-09
	3	Heparansulf	K12	3585	7.73427e-09				12	Tim201	K12	1	2.9455e-09
	3	MAP	K12	61.6667	7.73427e-09				12	Sevvo1Pro2	K21	1	0.114013
	3	Bodyweight	K21	54	0.170033				12	Tim201	K21	1	0.114013
	3	Bloodloss	K21	150	0.170033				12	Sevvo1Pro2	kb	1	8.09161e-10
	3	Uspvikt	K21	1.012	0.170033				12	Tim201	kb	1	8.09161e-10
	3	Ucrea	K21	7.26	0.170033				13	Sevvo1Pro2	V	1	1939.62
	3	Uosm	K21	507	0.170033				13	Tim201	V	1	1939.62
	3	BNP	K21	10	0.170033				13	Sevvo1Pro2	Ke	1	0.00131192
	3	Syndecan1	K21	19.17	0.170033				13	Tim201	Ke	1	0.00131192
	3	Heparansulf	K21	3585	0.170033				13	Sevvo1Pro2	K12	1	7.12046e-09
	3	MAP	K21	61.6667	0.170033				13	Tim201	K12	1	7.12046e-09
	3	Bodyweight	kb	54	1.91843e-09				13	Sevvo1Pro2	K21	1	0.171478
	3	Bloodloss	kb	150	1.91843e-09				13	Tim201	K21	1	0.171478
	3	Uspvikt	kb	1.012	1.91843e-09				13	Sevvo1Pro2	kb	1	1.73126e-09
	3	Ucrea	kb	7.26	1.91843e-09				13	Tim201	kb	1	1.73126e-09
	3	Uosm	kb	507	1.91843e-09				15	Sevvo1Pro2	V	1	1855.57
	3	BNP	kb	10	1.91843e-09				15	Tim201	V	1	1855.57
	3	Syndecan1	kb	19.17	1.91843e-09				15	Sevvo1Pro2	Ke	1	0.000857554
	3	Heparansulf	kb	3585	1.91843e-09				15	Tim201	Ke	1	0.000857554
	3	MAP	kb	61.6667	1.91843e-09				15	Sevvo1Pro2	K12	1	4.27154e-09
	4	Bodyweight	V	98	3916.11				15	Tim201	K12	1	4.27154e-09
	4	Bloodloss	V	250	3916.11				15	Sevvo1Pro2	K21	1	0.106948
	4	Uspvikt	V	1.01	3916.11				15	Tim201	K21	1	0.106948
	4	Ucrea	V	7.7	3916.11				15	Sevvo1Pro2	kb	1	7.11568e-10
	4	Uosm	V	370	3916.11				15	Tim201	kb	1	7.11568e-10
	4	BNP	V	10	3916.11				16	Sevvo1Pro2	V	1	5129.81
	4	Syndecan1	V	29.76	3916.11				16	Tim201	V	1	5129.81
	4	Heparansulf	V	4578	3916.11				16	Sevvo1Pro2	Ke	1	0.00179388
	4	MAP	V	88	3916.11				16	Tim201	Ke	1	0.00179388
	4	Bodyweight	Ke	98	0.000703552				16	Sevvo1Pro2	K12	1	1.52397e-09
	4	Bloodloss	Ke	250	0.000703552				16	Tim201	K12	1	1.52397e-09
	4	Uspvikt	Ke	1.01	0.000703552				16	Sevvo1Pro2	K21	1	0.101183
	4	Ucrea	Ke	7.7	0.000703552				16	Tim201	K21	1	0.101183
	4	Uosm	Ke	370	0.000703552				16	Sevvo1Pro2	kb	1	8.85905e-10
	4	BNP	Ke	10	0.000703552				16	Tim201	kb	1	8.85905e-10
	4	Syndecan1	Ke	29.76	0.000703552				17	Sevvo1Pro2	V	1	1503.65
	4	Heparansulf	Ke	4578	0.000703552				17	Tim201	V	1	1503.65
	4	MAP	Ke	88	0.000703552				17	Sevvo1Pro2	Ke	1	0.00064319
	4	Bodyweight	K12	98	3.45369e-09				17	Tim201	Ke	1	0.00064319
	4	Bloodloss	K12	250	3.45369e-09				17	Sevvo1Pro2	K12	1	7.61763e-09
	4	Uspvikt	K12	1.01	3.45369e-09				17	Tim201	K12	1	7.61763e-09
	4	Ucrea	K12	7.7	3.45369e-09				17	Sevvo1Pro2	K21	1	0.127927
	4	Uosm	K12	370	3.45369e-09				17	Tim201	K21	1	0.127927
	4	BNP	K12	10	3.45369e-09				17	Sevvo1Pro2	kb	1	9.34143e-10
	4	Syndecan1	K12	29.76	3.45369e-09				17	Tim201	kb	1	9.34143e-10
	4	Heparansulf	K12	4578	3.45369e-09				18	Sevvo1Pro2	V	1	2877.99
	4	MAP	K12	88	3.45369e-09				18	Tim201	V	1	2877.99
	4	Bodyweight	K21	98	0.0976167				18	Sevvo1Pro2	Ke	1	0.000669043
	4	Bloodloss	K21	250	0.0976167				18	Tim201	Ke	1	0.000669043
	4	Uspvikt	K21	1.01	0.0976167				18	Sevvo1Pro2	K12	1	4.00844e-09
	4	Ucrea	K21	7.7	0.0976167				18	Tim201	K12	1	4.00844e-09
	4	Uosm	K21	370	0.0976167				18	Sevvo1Pro2	K21	1	0.147097
	4	BNP	K21	10	0.0976167				18	Tim201	K21	1	0.147097
	4	Syndecan1	K21	29.76	0.0976167				18	Sevvo1Pro2	kb	1	1.78218e-09
	4	Heparansulf	K21	4578	0.0976167				18	Tim201	kb	1	1.78218e-09
	4	MAP	K21	88	0.0976167				19	Sevvo1Pro2	V	1	1669.81
	4	Bodyweight	kb	98	1.39123e-09				19	Tim201	V	1	1669.81
	4	Bloodloss	kb	250	1.39123e-09				19	Sevvo1Pro2	Ke	1	0.00107166
	4	Uspvikt	kb	1.01	1.39123e-09				19	Tim201	Ke	1	0.00107166
	4	Ucrea	kb	7.7	1.39123e-09				19	Sevvo1Pro2	K12	1	6.54432e-09
	4	Uosm	kb	370	1.39123e-09				19	Tim201	K12	1	6.54432e-09
	4	BNP	kb	10	1.39123e-09				19	Sevvo1Pro2	K21	1	0.0976168
	4	Syndecan1	kb	29.76	1.39123e-09				19	Tim201	K21	1	0.0976168
	4	Heparansulf	kb	4578	1.39123e-09				19	Sevvo1Pro2	kb	1	5.82354e-10
	4	MAP	kb	88	1.39123e-09				19	Tim201	kb	1	5.82354e-10
	5	Bodyweight	V	80	2455.02				20	Sevvo1Pro2	V	1	2304.92
	5	Bloodloss	V	150	2455.02				20	Tim201	V	1	2304.92
	5	Uspvikt	V	1.01	2455.02				20	Sevvo1Pro2	Ke	1	0.000909135
	5	Ucrea	V	5.4	2455.02				20	Tim201	Ke	1	0.000909135
	5	Uosm	V	395	2455.02				20	Sevvo1Pro2	K12	1	3.86052e-09
	5	BNP	V	34.6	2455.02				20	Tim201	K12	1	3.86052e-09
	5	Syndecan1	V	13.36	2455.02				20	Sevvo1Pro2	K21	1	0.0910744
	5	Heparansulf	V	5966	2455.02				20	Tim201	K21	1	0.0910744
	5	MAP	V	98	2455.02				20	Sevvo1Pro2	kb	1	9.20147e-10
	5	Bodyweight	Ke	80	0.00124508				20	Tim201	kb	1	9.20147e-10
	5	Bloodloss	Ke	150	0.00124508				21	Sevvo1Pro2	V	2	3026.85
	5	Uspvikt	Ke	1.01	0.00124508				21	Tim201	V	1	3026.85
	5	Ucrea	Ke	5.4	0.00124508				21	Sevvo1Pro2	Ke	2	0.000880377
	5	Uosm	Ke	395	0.00124508				21	Tim201	Ke	1	0.000880377
	5	BNP	Ke	34.6	0.00124508				21	Sevvo1Pro2	K12	2	3.62791e-09
	5	Syndecan1	Ke	13.36	0.00124508				21	Tim201	K12	1	3.62791e-09
	5	Heparansulf	Ke	5966	0.00124508				21	Sevvo1Pro2	K21	2	0.111097
	5	MAP	Ke	98	0.00124508				21	Tim201	K21	1	0.111097
	5	Bodyweight	K12	80	5.6222e-09				21	Sevvo1Pro2	kb	2	1.6694e-09
	5	Bloodloss	K12	150	5.6222e-09				21	Tim201	kb	1	1.6694e-09
	5	Uspvikt	K12	1.01	5.6222e-09				22	Sevvo1Pro2	V	2	2242.48
	5	Ucrea	K12	5.4	5.6222e-09				22	Tim201	V	1	2242.48
	5	Uosm	K12	395	5.6222e-09				22	Sevvo1Pro2	Ke	2	0.000459741
	5	BNP	K12	34.6	5.6222e-09				22	Tim201	Ke	1	0.000459741
	5	Syndecan1	K12	13.36	5.6222e-09				22	Sevvo1Pro2	K12	2	7.81973e-09
	5	Heparansulf	K12	5966	5.6222e-09				22	Tim201	K12	1	7.81973e-09
	5	MAP	K12	98	5.6222e-09				22	Sevvo1Pro2	K21	2	0.157884
	5	Bodyweight	K21	80	0.082523				22	Tim201	K21	1	0.157884
	5	Bloodloss	K21	150	0.082523				22	Sevvo1Pro2	kb	2	1.23112e-09
	5	Uspvikt	K21	1.01	0.082523				22	Tim201	kb	1	1.23112e-09
	5	Ucrea	K21	5.4	0.082523				23	Sevvo1Pro2	V	2	3640.64
	5	Uosm	K21	395	0.082523				23	Tim201	V	1	3640.64
	5	BNP	K21	34.6	0.082523				23	Sevvo1Pro2	Ke	2	0.000406587
	5	Syndecan1	K21	13.36	0.082523				23	Tim201	Ke	1	0.000406587
	5	Heparansulf	K21	5966	0.082523				23	Sevvo1Pro2	K12	2	2.64918e-09
	5	MAP	K21	98	0.082523				23	Tim201	K12	1	2.64918e-09
	5	Bodyweight	kb	80	9.75187e-10				23	Sevvo1Pro2	K21	2	0.109685
	5	Bloodloss	kb	150	9.75187e-10				23	Tim201	K21	1	0.109685
	5	Uspvikt	kb	1.01	9.75187e-10				23	Sevvo1Pro2	kb	2	8.60696e-10
	5	Ucrea	kb	5.4	9.75187e-10				23	Tim201	kb	1	8.60696e-10
	5	Uosm	kb	395	9.75187e-10				24	Sevvo1Pro2	V	2	1851.54
	5	BNP	kb	34.6	9.75187e-10				24	Tim201	V	1	1851.54
	5	Syndecan1	kb	13.36	9.75187e-10				24	Sevvo1Pro2	Ke	2	0.00120783
	5	Heparansulf	kb	5966	9.75187e-10				24	Tim201	Ke	1	0.00120783
	5	MAP	kb	98	9.75187e-10				24	Sevvo1Pro2	K12	2	5.93409e-09
	6	Bodyweight	V	94.8	2152.82				24	Tim201	K12	1	5.93409e-09
	6	Bloodloss	V	150	2152.82				24	Sevvo1Pro2	K21	2	0.148235
	6	Uspvikt	V	1.014	2152.82				24	Tim201	K21	1	0.148235
	6	Ucrea	V	12	2152.82				24	Sevvo1Pro2	kb	2	1.56572e-09
	6	Uosm	V	554	2152.82				24	Tim201	kb	1	1.56572e-09
	6	BNP	V	36	2152.82				25	Sevvo1Pro2	V	1	1784.26
	6	Syndecan1	V	22.55	2152.82				25	Tim201	V	1	1784.26
	6	Heparansulf	V	7233	2152.82				25	Sevvo1Pro2	Ke	1	0.00137598
	6	MAP	V	95	2152.82				25	Tim201	Ke	1	0.00137598
	6	Bodyweight	Ke	94.8	0.00137708				25	Sevvo1Pro2	K12	1	6.71323e-09
	6	Bloodloss	Ke	150	0.00137708				25	Tim201	K12	1	6.71323e-09
	6	Uspvikt	Ke	1.014	0.00137708				25	Sevvo1Pro2	K21	1	0.10432
	6	Ucrea	Ke	12	0.00137708				25	Tim201	K21	1	0.10432
	6	Uosm	Ke	554	0.00137708				25	Sevvo1Pro2	kb	1	1.23888e-09
	6	BNP	Ke	36	0.00137708				25	Tim201	kb	1	1.23888e-09
	6	Syndecan1	Ke	22.55	0.00137708				26	Sevvo1Pro2	V	2	2329.77
	6	Heparansulf	Ke	7233	0.00137708				26	Tim201	V	1	2329.77
	6	MAP	Ke	95	0.00137708				26	Sevvo1Pro2	Ke	2	0.000742112
	6	Bodyweight	K12	94.8	7.02441e-09				26	Tim201	Ke	1	0.000742112
	6	Bloodloss	K12	150	7.02441e-09				26	Sevvo1Pro2	K12	2	8.92466e-09
	6	Uspvikt	K12	1.014	7.02441e-09				26	Tim201	K12	1	8.92466e-09
	6	Ucrea	K12	12	7.02441e-09				26	Sevvo1Pro2	K21	2	0.116282
	6	Uosm	K12	554	7.02441e-09				26	Tim201	K21	1	0.116282
	6	BNP	K12	36	7.02441e-09				26	Sevvo1Pro2	kb	2	1.28057e-09
	6	Syndecan1	K12	22.55	7.02441e-09				26	Tim201	kb	1	1.28057e-09
	6	Heparansulf	K12	7233	7.02441e-09
	6	MAP	K12	95	7.02441e-09
	6	Bodyweight	K21	94.8	0.0866258
	6	Bloodloss	K21	150	0.0866258
	6	Uspvikt	K21	1.014	0.0866258
	6	Ucrea	K21	12	0.0866258
	6	Uosm	K21	554	0.0866258
	6	BNP	K21	36	0.0866258
	6	Syndecan1	K21	22.55	0.0866258
	6	Heparansulf	K21	7233	0.0866258
	6	MAP	K21	95	0.0866258
	6	Bodyweight	kb	94.8	7.84164e-10
	6	Bloodloss	kb	150	7.84164e-10
	6	Uspvikt	kb	1.014	7.84164e-10
	6	Ucrea	kb	12	7.84164e-10
	6	Uosm	kb	554	7.84164e-10
	6	BNP	kb	36	7.84164e-10
	6	Syndecan1	kb	22.55	7.84164e-10
	6	Heparansulf	kb	7233	7.84164e-10
	6	MAP	kb	95	7.84164e-10
	7	Bodyweight	V	65	1567.85
	7	Bloodloss	V	150	1567.85
	7	Uspvikt	V	1.006	1567.85
	7	Ucrea	V	4.8	1567.85
	7	Uosm	V	233	1567.85
	7	BNP	V	43.6	1567.85
	7	Syndecan1	V	13.42	1567.85
	7	Heparansulf	V	2883	1567.85
	7	MAP	V	93.3333	1567.85
	7	Bodyweight	Ke	65	0.00163594
	7	Bloodloss	Ke	150	0.00163594
	7	Uspvikt	Ke	1.006	0.00163594
	7	Ucrea	Ke	4.8	0.00163594
	7	Uosm	Ke	233	0.00163594
	7	BNP	Ke	43.6	0.00163594
	7	Syndecan1	Ke	13.42	0.00163594
	7	Heparansulf	Ke	2883	0.00163594
	7	MAP	Ke	93.3333	0.00163594
	7	Bodyweight	K12	65	5.02736e-09
	7	Bloodloss	K12	150	5.02736e-09
	7	Uspvikt	K12	1.006	5.02736e-09
	7	Ucrea	K12	4.8	5.02736e-09
	7	Uosm	K12	233	5.02736e-09
	7	BNP	K12	43.6	5.02736e-09
	7	Syndecan1	K12	13.42	5.02736e-09
	7	Heparansulf	K12	2883	5.02736e-09
	7	MAP	K12	93.3333	5.02736e-09
	7	Bodyweight	K21	65	0.0890521
	7	Bloodloss	K21	150	0.0890521
	7	Uspvikt	K21	1.006	0.0890521
	7	Ucrea	K21	4.8	0.0890521
	7	Uosm	K21	233	0.0890521
	7	BNP	K21	43.6	0.0890521
	7	Syndecan1	K21	13.42	0.0890521
	7	Heparansulf	K21	2883	0.0890521
	7	MAP	K21	93.3333	0.0890521
	7	Bodyweight	kb	65	2.61626e-09
	7	Bloodloss	kb	150	2.61626e-09
	7	Uspvikt	kb	1.006	2.61626e-09
	7	Ucrea	kb	4.8	2.61626e-09
	7	Uosm	kb	233	2.61626e-09
	7	BNP	kb	43.6	2.61626e-09
	7	Syndecan1	kb	13.42	2.61626e-09
	7	Heparansulf	kb	2883	2.61626e-09
	7	MAP	kb	93.3333	2.61626e-09
	8	Bodyweight	V	73	2049.97
	8	Bloodloss	V	150	2049.97
	8	Uspvikt	V	1.01	2049.97
	8	Ucrea	V	8.63	2049.97
	8	Uosm	V	376	2049.97
	8	BNP	V	17.9	2049.97
	8	Syndecan1	V	32.52	2049.97
	8	Heparansulf	V	9726	2049.97
	8	MAP	V	73	2049.97
	8	Bodyweight	Ke	73	0.000934992
	8	Bloodloss	Ke	150	0.000934992
	8	Uspvikt	Ke	1.01	0.000934992
	8	Ucrea	Ke	8.63	0.000934992
	8	Uosm	Ke	376	0.000934992
	8	BNP	Ke	17.9	0.000934992
	8	Syndecan1	Ke	32.52	0.000934992
	8	Heparansulf	Ke	9726	0.000934992
	8	MAP	Ke	73	0.000934992
	8	Bodyweight	K12	73	6.47938e-09
	8	Bloodloss	K12	150	6.47938e-09
	8	Uspvikt	K12	1.01	6.47938e-09
	8	Ucrea	K12	8.63	6.47938e-09
	8	Uosm	K12	376	6.47938e-09
	8	BNP	K12	17.9	6.47938e-09
	8	Syndecan1	K12	32.52	6.47938e-09
	8	Heparansulf	K12	9726	6.47938e-09
	8	MAP	K12	73	6.47938e-09
	8	Bodyweight	K21	73	0.130672
	8	Bloodloss	K21	150	0.130672
	8	Uspvikt	K21	1.01	0.130672
	8	Ucrea	K21	8.63	0.130672
	8	Uosm	K21	376	0.130672
	8	BNP	K21	17.9	0.130672
	8	Syndecan1	K21	32.52	0.130672
	8	Heparansulf	K21	9726	0.130672
	8	MAP	K21	73	0.130672
	8	Bodyweight	kb	73	2.85682e-09
	8	Bloodloss	kb	150	2.85682e-09
	8	Uspvikt	kb	1.01	2.85682e-09
	8	Ucrea	kb	8.63	2.85682e-09
	8	Uosm	kb	376	2.85682e-09
	8	BNP	kb	17.9	2.85682e-09
	8	Syndecan1	kb	32.52	2.85682e-09
	8	Heparansulf	kb	9726	2.85682e-09
	8	MAP	kb	73	2.85682e-09
	9	Bodyweight	V	68.1	1742.84
	9	Bloodloss	V	150	1742.84
	9	Uspvikt	V	1.02	1742.84
	9	Ucrea	V	22.7	1742.84
	9	Uosm	V	749	1742.84
	9	BNP	V	38.8	1742.84
	9	Syndecan1	V	6.81	1742.84
	9	Heparansulf	V	15357	1742.84
	9	MAP	V	76.3333	1742.84
	9	Bodyweight	Ke	68.1	0.000771037
	9	Bloodloss	Ke	150	0.000771037
	9	Uspvikt	Ke	1.02	0.000771037
	9	Ucrea	Ke	22.7	0.000771037
	9	Uosm	Ke	749	0.000771037
	9	BNP	Ke	38.8	0.000771037
	9	Syndecan1	Ke	6.81	0.000771037
	9	Heparansulf	Ke	15357	0.000771037
	9	MAP	Ke	76.3333	0.000771037
	9	Bodyweight	K12	68.1	3.80129e-09
	9	Bloodloss	K12	150	3.80129e-09
	9	Uspvikt	K12	1.02	3.80129e-09
	9	Ucrea	K12	22.7	3.80129e-09
	9	Uosm	K12	749	3.80129e-09
	9	BNP	K12	38.8	3.80129e-09
	9	Syndecan1	K12	6.81	3.80129e-09
	9	Heparansulf	K12	15357	3.80129e-09
	9	MAP	K12	76.3333	3.80129e-09
	9	Bodyweight	K21	68.1	0.121877
	9	Bloodloss	K21	150	0.121877
	9	Uspvikt	K21	1.02	0.121877
	9	Ucrea	K21	22.7	0.121877
	9	Uosm	K21	749	0.121877
	9	BNP	K21	38.8	0.121877
	9	Syndecan1	K21	6.81	0.121877
	9	Heparansulf	K21	15357	0.121877
	9	MAP	K21	76.3333	0.121877
	9	Bodyweight	kb	68.1	7.63925e-10
	9	Bloodloss	kb	150	7.63925e-10
	9	Uspvikt	kb	1.02	7.63925e-10
	9	Ucrea	kb	22.7	7.63925e-10
	9	Uosm	kb	749	7.63925e-10
	9	BNP	kb	38.8	7.63925e-10
	9	Syndecan1	kb	6.81	7.63925e-10
	9	Heparansulf	kb	15357	7.63925e-10
	9	MAP	kb	76.3333	7.63925e-10
	10	Bodyweight	V	72	2087.2
	10	Bloodloss	V	250	2087.2
	10	Uspvikt	V	1.009	2087.2
	10	Ucrea	V	7	2087.2
	10	Uosm	V	325	2087.2
	10	BNP	V	10	2087.2
	10	Syndecan1	V	1.84	2087.2
	10	Heparansulf	V	3550	2087.2
	10	MAP	V	73.3333	2087.2
	10	Bodyweight	Ke	72	0.000549526
	10	Bloodloss	Ke	250	0.000549526
	10	Uspvikt	Ke	1.009	0.000549526
	10	Ucrea	Ke	7	0.000549526
	10	Uosm	Ke	325	0.000549526
	10	BNP	Ke	10	0.000549526
	10	Syndecan1	Ke	1.84	0.000549526
	10	Heparansulf	Ke	3550	0.000549526
	10	MAP	Ke	73.3333	0.000549526
	10	Bodyweight	K12	72	3.29499e-09
	10	Bloodloss	K12	250	3.29499e-09
	10	Uspvikt	K12	1.009	3.29499e-09
	10	Ucrea	K12	7	3.29499e-09
	10	Uosm	K12	325	3.29499e-09
	10	BNP	K12	10	3.29499e-09
	10	Syndecan1	K12	1.84	3.29499e-09
	10	Heparansulf	K12	3550	3.29499e-09
	10	MAP	K12	73.3333	3.29499e-09
	10	Bodyweight	K21	72	0.129747
	10	Bloodloss	K21	250	0.129747
	10	Uspvikt	K21	1.009	0.129747
	10	Ucrea	K21	7	0.129747
	10	Uosm	K21	325	0.129747
	10	BNP	K21	10	0.129747
	10	Syndecan1	K21	1.84	0.129747
	10	Heparansulf	K21	3550	0.129747
	10	MAP	K21	73.3333	0.129747
	10	Bodyweight	kb	72	1.11048e-09
	10	Bloodloss	kb	250	1.11048e-09
	10	Uspvikt	kb	1.009	1.11048e-09
	10	Ucrea	kb	7	1.11048e-09
	10	Uosm	kb	325	1.11048e-09
	10	BNP	kb	10	1.11048e-09
	10	Syndecan1	kb	1.84	1.11048e-09
	10	Heparansulf	kb	3550	1.11048e-09
	10	MAP	kb	73.3333	1.11048e-09
	11	Bodyweight	V	66.2	1611.86
	11	Bloodloss	V	300	1611.86
	11	Uspvikt	V	1.015	1611.86
	11	Ucrea	V	9	1611.86
	11	Uosm	V	643	1611.86
	11	BNP	V	14.6	1611.86
	11	Syndecan1	V	11.26	1611.86
	11	Heparansulf	V	6899	1611.86
	11	MAP	V	79.6667	1611.86
	11	Bodyweight	Ke	66.2	0.000485851
	11	Bloodloss	Ke	300	0.000485851
	11	Uspvikt	Ke	1.015	0.000485851
	11	Ucrea	Ke	9	0.000485851
	11	Uosm	Ke	643	0.000485851
	11	BNP	Ke	14.6	0.000485851
	11	Syndecan1	Ke	11.26	0.000485851
	11	Heparansulf	Ke	6899	0.000485851
	11	MAP	Ke	79.6667	0.000485851
	11	Bodyweight	K12	66.2	6.35132e-09
	11	Bloodloss	K12	300	6.35132e-09
	11	Uspvikt	K12	1.015	6.35132e-09
	11	Ucrea	K12	9	6.35132e-09
	11	Uosm	K12	643	6.35132e-09
	11	BNP	K12	14.6	6.35132e-09
	11	Syndecan1	K12	11.26	6.35132e-09
	11	Heparansulf	K12	6899	6.35132e-09
	11	MAP	K12	79.6667	6.35132e-09
	11	Bodyweight	K21	66.2	0.114012
	11	Bloodloss	K21	300	0.114012
	11	Uspvikt	K21	1.015	0.114012
	11	Ucrea	K21	9	0.114012
	11	Uosm	K21	643	0.114012
	11	BNP	K21	14.6	0.114012
	11	Syndecan1	K21	11.26	0.114012
	11	Heparansulf	K21	6899	0.114012
	11	MAP	K21	79.6667	0.114012
	11	Bodyweight	kb	66.2	1.31281e-09
	11	Bloodloss	kb	300	1.31281e-09
	11	Uspvikt	kb	1.015	1.31281e-09
	11	Ucrea	kb	9	1.31281e-09
	11	Uosm	kb	643	1.31281e-09
	11	BNP	kb	14.6	1.31281e-09
	11	Syndecan1	kb	11.26	1.31281e-09
	11	Heparansulf	kb	6899	1.31281e-09
	11	MAP	kb	79.6667	1.31281e-09
	12	Bodyweight	V	81.7	2420.77
	12	Bloodloss	V	100	2420.77
	12	Uspvikt	V	1.015	2420.77
	12	Ucrea	V	9.68	2420.77
	12	Uosm	V	605	2420.77
	12	BNP	V	14.8	2420.77
	12	Syndecan1	V	8	2420.77
	12	Heparansulf	V	7035	2420.77
	12	MAP	V	79.6667	2420.77
	12	Bodyweight	Ke	81.7	0.000589375
	12	Bloodloss	Ke	100	0.000589375
	12	Uspvikt	Ke	1.015	0.000589375
	12	Ucrea	Ke	9.68	0.000589375
	12	Uosm	Ke	605	0.000589375
	12	BNP	Ke	14.8	0.000589375
	12	Syndecan1	Ke	8	0.000589375
	12	Heparansulf	Ke	7035	0.000589375
	12	MAP	Ke	79.6667	0.000589375
	12	Bodyweight	K12	81.7	2.9455e-09
	12	Bloodloss	K12	100	2.9455e-09
	12	Uspvikt	K12	1.015	2.9455e-09
	12	Ucrea	K12	9.68	2.9455e-09
	12	Uosm	K12	605	2.9455e-09
	12	BNP	K12	14.8	2.9455e-09
	12	Syndecan1	K12	8	2.9455e-09
	12	Heparansulf	K12	7035	2.9455e-09
	12	MAP	K12	79.6667	2.9455e-09
	12	Bodyweight	K21	81.7	0.114013
	12	Bloodloss	K21	100	0.114013
	12	Uspvikt	K21	1.015	0.114013
	12	Ucrea	K21	9.68	0.114013
	12	Uosm	K21	605	0.114013
	12	BNP	K21	14.8	0.114013
	12	Syndecan1	K21	8	0.114013
	12	Heparansulf	K21	7035	0.114013
	12	MAP	K21	79.6667	0.114013
	12	Bodyweight	kb	81.7	8.09161e-10
	12	Bloodloss	kb	100	8.09161e-10
	12	Uspvikt	kb	1.015	8.09161e-10
	12	Ucrea	kb	9.68	8.09161e-10
	12	Uosm	kb	605	8.09161e-10
	12	BNP	kb	14.8	8.09161e-10
	12	Syndecan1	kb	8	8.09161e-10
	12	Heparansulf	kb	7035	8.09161e-10
	12	MAP	kb	79.6667	8.09161e-10
	13	Bodyweight	V	74.8	1939.62
	13	Bloodloss	V	100	1939.62
	13	Uspvikt	V	1.011	1939.62
	13	Ucrea	V	8.1	1939.62
	13	Uosm	V	410	1939.62
	13	BNP	V	57.5	1939.62
	13	Syndecan1	V	13.21	1939.62
	13	Heparansulf	V	7141	1939.62
	13	MAP	V	61.3333	1939.62
	13	Bodyweight	Ke	74.8	0.00131192
	13	Bloodloss	Ke	100	0.00131192
	13	Uspvikt	Ke	1.011	0.00131192
	13	Ucrea	Ke	8.1	0.00131192
	13	Uosm	Ke	410	0.00131192
	13	BNP	Ke	57.5	0.00131192
	13	Syndecan1	Ke	13.21	0.00131192
	13	Heparansulf	Ke	7141	0.00131192
	13	MAP	Ke	61.3333	0.00131192
	13	Bodyweight	K12	74.8	7.12046e-09
	13	Bloodloss	K12	100	7.12046e-09
	13	Uspvikt	K12	1.011	7.12046e-09
	13	Ucrea	K12	8.1	7.12046e-09
	13	Uosm	K12	410	7.12046e-09
	13	BNP	K12	57.5	7.12046e-09
	13	Syndecan1	K12	13.21	7.12046e-09
	13	Heparansulf	K12	7141	7.12046e-09
	13	MAP	K12	61.3333	7.12046e-09
	13	Bodyweight	K21	74.8	0.171478
	13	Bloodloss	K21	100	0.171478
	13	Uspvikt	K21	1.011	0.171478
	13	Ucrea	K21	8.1	0.171478
	13	Uosm	K21	410	0.171478
	13	BNP	K21	57.5	0.171478
	13	Syndecan1	K21	13.21	0.171478
	13	Heparansulf	K21	7141	0.171478
	13	MAP	K21	61.3333	0.171478
	13	Bodyweight	kb	74.8	1.73126e-09
	13	Bloodloss	kb	100	1.73126e-09
	13	Uspvikt	kb	1.011	1.73126e-09
	13	Ucrea	kb	8.1	1.73126e-09
	13	Uosm	kb	410	1.73126e-09
	13	BNP	kb	57.5	1.73126e-09
	13	Syndecan1	kb	13.21	1.73126e-09
	13	Heparansulf	kb	7141	1.73126e-09
	13	MAP	kb	61.3333	1.73126e-09
	15	Bodyweight	V	70.2	1855.57
	15	Bloodloss	V	100	1855.57
	15	Uspvikt	V	1.015	1855.57
	15	Ucrea	V	9.58	1855.57
	15	Uosm	V	658	1855.57
	15	BNP	V	16.6	1855.57
	15	Syndecan1	V	10.79	1855.57
	15	Heparansulf	V	7029	1855.57
	15	MAP	V	83	1855.57
	15	Bodyweight	Ke	70.2	0.000857554
	15	Bloodloss	Ke	100	0.000857554
	15	Uspvikt	Ke	1.015	0.000857554
	15	Ucrea	Ke	9.58	0.000857554
	15	Uosm	Ke	658	0.000857554
	15	BNP	Ke	16.6	0.000857554
	15	Syndecan1	Ke	10.79	0.000857554
	15	Heparansulf	Ke	7029	0.000857554
	15	MAP	Ke	83	0.000857554
	15	Bodyweight	K12	70.2	4.27154e-09
	15	Bloodloss	K12	100	4.27154e-09
	15	Uspvikt	K12	1.015	4.27154e-09
	15	Ucrea	K12	9.58	4.27154e-09
	15	Uosm	K12	658	4.27154e-09
	15	BNP	K12	16.6	4.27154e-09
	15	Syndecan1	K12	10.79	4.27154e-09
	15	Heparansulf	K12	7029	4.27154e-09
	15	MAP	K12	83	4.27154e-09
	15	Bodyweight	K21	70.2	0.106948
	15	Bloodloss	K21	100	0.106948
	15	Uspvikt	K21	1.015	0.106948
	15	Ucrea	K21	9.58	0.106948
	15	Uosm	K21	658	0.106948
	15	BNP	K21	16.6	0.106948
	15	Syndecan1	K21	10.79	0.106948
	15	Heparansulf	K21	7029	0.106948
	15	MAP	K21	83	0.106948
	15	Bodyweight	kb	70.2	7.11568e-10
	15	Bloodloss	kb	100	7.11568e-10
	15	Uspvikt	kb	1.015	7.11568e-10
	15	Ucrea	kb	9.58	7.11568e-10
	15	Uosm	kb	658	7.11568e-10
	15	BNP	kb	16.6	7.11568e-10
	15	Syndecan1	kb	10.79	7.11568e-10
	15	Heparansulf	kb	7029	7.11568e-10
	15	MAP	kb	83	7.11568e-10
	16	Bodyweight	V	110	5129.81
	16	Bloodloss	V	50	5129.81
	16	Uspvikt	V	1.021	5129.81
	16	Ucrea	V	22	5129.81
	16	Uosm	V	673	5129.81
	16	BNP	V	13.4	5129.81
	16	Syndecan1	V	226.88	5129.81
	16	Heparansulf	V	6861	5129.81
	16	MAP	V	86	5129.81
	16	Bodyweight	Ke	110	0.00179388
	16	Bloodloss	Ke	50	0.00179388
	16	Uspvikt	Ke	1.021	0.00179388
	16	Ucrea	Ke	22	0.00179388
	16	Uosm	Ke	673	0.00179388
	16	BNP	Ke	13.4	0.00179388
	16	Syndecan1	Ke	226.88	0.00179388
	16	Heparansulf	Ke	6861	0.00179388
	16	MAP	Ke	86	0.00179388
	16	Bodyweight	K12	110	1.52397e-09
	16	Bloodloss	K12	50	1.52397e-09
	16	Uspvikt	K12	1.021	1.52397e-09
	16	Ucrea	K12	22	1.52397e-09
	16	Uosm	K12	673	1.52397e-09
	16	BNP	K12	13.4	1.52397e-09
	16	Syndecan1	K12	226.88	1.52397e-09
	16	Heparansulf	K12	6861	1.52397e-09
	16	MAP	K12	86	1.52397e-09
	16	Bodyweight	K21	110	0.101183
	16	Bloodloss	K21	50	0.101183
	16	Uspvikt	K21	1.021	0.101183
	16	Ucrea	K21	22	0.101183
	16	Uosm	K21	673	0.101183
	16	BNP	K21	13.4	0.101183
	16	Syndecan1	K21	226.88	0.101183
	16	Heparansulf	K21	6861	0.101183
	16	MAP	K21	86	0.101183
	16	Bodyweight	kb	110	8.85905e-10
	16	Bloodloss	kb	50	8.85905e-10
	16	Uspvikt	kb	1.021	8.85905e-10
	16	Ucrea	kb	22	8.85905e-10
	16	Uosm	kb	673	8.85905e-10
	16	BNP	kb	13.4	8.85905e-10
	16	Syndecan1	kb	226.88	8.85905e-10
	16	Heparansulf	kb	6861	8.85905e-10
	16	MAP	kb	86	8.85905e-10
	17	Bodyweight	V	56	1503.65
	17	Bloodloss	V	50	1503.65
	17	Uspvikt	V	1.015	1503.65
	17	Ucrea	V	10.7	1503.65
	17	Uosm	V	504	1503.65
	17	BNP	V	11.1	1503.65
	17	Syndecan1	V	9.99	1503.65
	17	Heparansulf	V	10880	1503.65
	17	MAP	V	74	1503.65
	17	Bodyweight	Ke	56	0.00064319
	17	Bloodloss	Ke	50	0.00064319
	17	Uspvikt	Ke	1.015	0.00064319
	17	Ucrea	Ke	10.7	0.00064319
	17	Uosm	Ke	504	0.00064319
	17	BNP	Ke	11.1	0.00064319
	17	Syndecan1	Ke	9.99	0.00064319
	17	Heparansulf	Ke	10880	0.00064319
	17	MAP	Ke	74	0.00064319
	17	Bodyweight	K12	56	7.61763e-09
	17	Bloodloss	K12	50	7.61763e-09
	17	Uspvikt	K12	1.015	7.61763e-09
	17	Ucrea	K12	10.7	7.61763e-09
	17	Uosm	K12	504	7.61763e-09
	17	BNP	K12	11.1	7.61763e-09
	17	Syndecan1	K12	9.99	7.61763e-09
	17	Heparansulf	K12	10880	7.61763e-09
	17	MAP	K12	74	7.61763e-09
	17	Bodyweight	K21	56	0.127927
	17	Bloodloss	K21	50	0.127927
	17	Uspvikt	K21	1.015	0.127927
	17	Ucrea	K21	10.7	0.127927
	17	Uosm	K21	504	0.127927
	17	BNP	K21	11.1	0.127927
	17	Syndecan1	K21	9.99	0.127927
	17	Heparansulf	K21	10880	0.127927
	17	MAP	K21	74	0.127927
	17	Bodyweight	kb	56	9.34143e-10
	17	Bloodloss	kb	50	9.34143e-10
	17	Uspvikt	kb	1.015	9.34143e-10
	17	Ucrea	kb	10.7	9.34143e-10
	17	Uosm	kb	504	9.34143e-10
	17	BNP	kb	11.1	9.34143e-10
	17	Syndecan1	kb	9.99	9.34143e-10
	17	Heparansulf	kb	10880	9.34143e-10
	17	MAP	kb	74	9.34143e-10
	18	Bodyweight	V	67.1	2877.99
	18	Bloodloss	V	100	2877.99
	18	Uspvikt	V	1.024	2877.99
	18	Ucrea	V	14.8	2877.99
	18	Uosm	V	832	2877.99
	18	BNP	V	19.5	2877.99
	18	Syndecan1	V	20.9	2877.99
	18	Heparansulf	V	6466	2877.99
	18	MAP	V	67.6667	2877.99
	18	Bodyweight	Ke	67.1	0.000669043
	18	Bloodloss	Ke	100	0.000669043
	18	Uspvikt	Ke	1.024	0.000669043
	18	Ucrea	Ke	14.8	0.000669043
	18	Uosm	Ke	832	0.000669043
	18	BNP	Ke	19.5	0.000669043
	18	Syndecan1	Ke	20.9	0.000669043
	18	Heparansulf	Ke	6466	0.000669043
	18	MAP	Ke	67.6667	0.000669043
	18	Bodyweight	K12	67.1	4.00844e-09
	18	Bloodloss	K12	100	4.00844e-09
	18	Uspvikt	K12	1.024	4.00844e-09
	18	Ucrea	K12	14.8	4.00844e-09
	18	Uosm	K12	832	4.00844e-09
	18	BNP	K12	19.5	4.00844e-09
	18	Syndecan1	K12	20.9	4.00844e-09
	18	Heparansulf	K12	6466	4.00844e-09
	18	MAP	K12	67.6667	4.00844e-09
	18	Bodyweight	K21	67.1	0.147097
	18	Bloodloss	K21	100	0.147097
	18	Uspvikt	K21	1.024	0.147097
	18	Ucrea	K21	14.8	0.147097
	18	Uosm	K21	832	0.147097
	18	BNP	K21	19.5	0.147097
	18	Syndecan1	K21	20.9	0.147097
	18	Heparansulf	K21	6466	0.147097
	18	MAP	K21	67.6667	0.147097
	18	Bodyweight	kb	67.1	1.78218e-09
	18	Bloodloss	kb	100	1.78218e-09
	18	Uspvikt	kb	1.024	1.78218e-09
	18	Ucrea	kb	14.8	1.78218e-09
	18	Uosm	kb	832	1.78218e-09
	18	BNP	kb	19.5	1.78218e-09
	18	Syndecan1	kb	20.9	1.78218e-09
	18	Heparansulf	kb	6466	1.78218e-09
	18	MAP	kb	67.6667	1.78218e-09
	19	Bodyweight	V	67.2	1669.81
	19	Bloodloss	V	75	1669.81
	19	Uspvikt	V	1.02	1669.81
	19	Ucrea	V	18.1	1669.81
	19	Uosm	V	309	1669.81
	19	BNP	V	32.7	1669.81
	19	Syndecan1	V	20.4	1669.81
	19	Heparansulf	V	2580	1669.81
	19	MAP	V	88	1669.81
	19	Bodyweight	Ke	67.2	0.00107166
	19	Bloodloss	Ke	75	0.00107166
	19	Uspvikt	Ke	1.02	0.00107166
	19	Ucrea	Ke	18.1	0.00107166
	19	Uosm	Ke	309	0.00107166
	19	BNP	Ke	32.7	0.00107166
	19	Syndecan1	Ke	20.4	0.00107166
	19	Heparansulf	Ke	2580	0.00107166
	19	MAP	Ke	88	0.00107166
	19	Bodyweight	K12	67.2	6.54432e-09
	19	Bloodloss	K12	75	6.54432e-09
	19	Uspvikt	K12	1.02	6.54432e-09
	19	Ucrea	K12	18.1	6.54432e-09
	19	Uosm	K12	309	6.54432e-09
	19	BNP	K12	32.7	6.54432e-09
	19	Syndecan1	K12	20.4	6.54432e-09
	19	Heparansulf	K12	2580	6.54432e-09
	19	MAP	K12	88	6.54432e-09
	19	Bodyweight	K21	67.2	0.0976168
	19	Bloodloss	K21	75	0.0976168
	19	Uspvikt	K21	1.02	0.0976168
	19	Ucrea	K21	18.1	0.0976168
	19	Uosm	K21	309	0.0976168
	19	BNP	K21	32.7	0.0976168
	19	Syndecan1	K21	20.4	0.0976168
	19	Heparansulf	K21	2580	0.0976168
	19	MAP	K21	88	0.0976168
	19	Bodyweight	kb	67.2	5.82354e-10
	19	Bloodloss	kb	75	5.82354e-10
	19	Uspvikt	kb	1.02	5.82354e-10
	19	Ucrea	kb	18.1	5.82354e-10
	19	Uosm	kb	309	5.82354e-10
	19	BNP	kb	32.7	5.82354e-10
	19	Syndecan1	kb	20.4	5.82354e-10
	19	Heparansulf	kb	2580	5.82354e-10
	19	MAP	kb	88	5.82354e-10
	20	Bodyweight	V	78.2	2304.92
	20	Bloodloss	V	100	2304.92
	20	Uspvikt	V	1.005	2304.92
	20	Ucrea	V	4.3	2304.92
	20	Uosm	V	114	2304.92
	20	BNP	V	28.3	2304.92
	20	Syndecan1	V	11.05	2304.92
	20	Heparansulf	V	12006	2304.92
	20	MAP	V	92	2304.92
	20	Bodyweight	Ke	78.2	0.000909135
	20	Bloodloss	Ke	100	0.000909135
	20	Uspvikt	Ke	1.005	0.000909135
	20	Ucrea	Ke	4.3	0.000909135
	20	Uosm	Ke	114	0.000909135
	20	BNP	Ke	28.3	0.000909135
	20	Syndecan1	Ke	11.05	0.000909135
	20	Heparansulf	Ke	12006	0.000909135
	20	MAP	Ke	92	0.000909135
	20	Bodyweight	K12	78.2	3.86052e-09
	20	Bloodloss	K12	100	3.86052e-09
	20	Uspvikt	K12	1.005	3.86052e-09
	20	Ucrea	K12	4.3	3.86052e-09
	20	Uosm	K12	114	3.86052e-09
	20	BNP	K12	28.3	3.86052e-09
	20	Syndecan1	K12	11.05	3.86052e-09
	20	Heparansulf	K12	12006	3.86052e-09
	20	MAP	K12	92	3.86052e-09
	20	Bodyweight	K21	78.2	0.0910744
	20	Bloodloss	K21	100	0.0910744
	20	Uspvikt	K21	1.005	0.0910744
	20	Ucrea	K21	4.3	0.0910744
	20	Uosm	K21	114	0.0910744
	20	BNP	K21	28.3	0.0910744
	20	Syndecan1	K21	11.05	0.0910744
	20	Heparansulf	K21	12006	0.0910744
	20	MAP	K21	92	0.0910744
	20	Bodyweight	kb	78.2	9.20147e-10
	20	Bloodloss	kb	100	9.20147e-10
	20	Uspvikt	kb	1.005	9.20147e-10
	20	Ucrea	kb	4.3	9.20147e-10
	20	Uosm	kb	114	9.20147e-10
	20	BNP	kb	28.3	9.20147e-10
	20	Syndecan1	kb	11.05	9.20147e-10
	20	Heparansulf	kb	12006	9.20147e-10
	20	MAP	kb	92	9.20147e-10
	21	Bodyweight	V	94.1	3026.85
	21	Bloodloss	V	225	3026.85
	21	Uspvikt	V	1.018	3026.85
	21	Ucrea	V	19.9	3026.85
	21	Uosm	V	453	3026.85
	21	BNP	V	10	3026.85
	21	Syndecan1	V	26	3026.85
	21	Heparansulf	V	4104	3026.85
	21	MAP	V	81	3026.85
	21	Bodyweight	Ke	94.1	0.000880377
	21	Bloodloss	Ke	225	0.000880377
	21	Uspvikt	Ke	1.018	0.000880377
	21	Ucrea	Ke	19.9	0.000880377
	21	Uosm	Ke	453	0.000880377
	21	BNP	Ke	10	0.000880377
	21	Syndecan1	Ke	26	0.000880377
	21	Heparansulf	Ke	4104	0.000880377
	21	MAP	Ke	81	0.000880377
	21	Bodyweight	K12	94.1	3.62791e-09
	21	Bloodloss	K12	225	3.62791e-09
	21	Uspvikt	K12	1.018	3.62791e-09
	21	Ucrea	K12	19.9	3.62791e-09
	21	Uosm	K12	453	3.62791e-09
	21	BNP	K12	10	3.62791e-09
	21	Syndecan1	K12	26	3.62791e-09
	21	Heparansulf	K12	4104	3.62791e-09
	21	MAP	K12	81	3.62791e-09
	21	Bodyweight	K21	94.1	0.111097
	21	Bloodloss	K21	225	0.111097
	21	Uspvikt	K21	1.018	0.111097
	21	Ucrea	K21	19.9	0.111097
	21	Uosm	K21	453	0.111097
	21	BNP	K21	10	0.111097
	21	Syndecan1	K21	26	0.111097
	21	Heparansulf	K21	4104	0.111097
	21	MAP	K21	81	0.111097
	21	Bodyweight	kb	94.1	1.6694e-09
	21	Bloodloss	kb	225	1.6694e-09
	21	Uspvikt	kb	1.018	1.6694e-09
	21	Ucrea	kb	19.9	1.6694e-09
	21	Uosm	kb	453	1.6694e-09
	21	BNP	kb	10	1.6694e-09
	21	Syndecan1	kb	26	1.6694e-09
	21	Heparansulf	kb	4104	1.6694e-09
	21	MAP	kb	81	1.6694e-09
	22	Bodyweight	V	65	2242.48
	22	Bloodloss	V	150	2242.48
	22	Uspvikt	V	1.021	2242.48
	22	Ucrea	V	14.3	2242.48
	22	Uosm	V	658	2242.48
	22	BNP	V	10	2242.48
	22	Syndecan1	V	8.77	2242.48
	22	Heparansulf	V	5883	2242.48
	22	MAP	V	64.6667	2242.48
	22	Bodyweight	Ke	65	0.000459741
	22	Bloodloss	Ke	150	0.000459741
	22	Uspvikt	Ke	1.021	0.000459741
	22	Ucrea	Ke	14.3	0.000459741
	22	Uosm	Ke	658	0.000459741
	22	BNP	Ke	10	0.000459741
	22	Syndecan1	Ke	8.77	0.000459741
	22	Heparansulf	Ke	5883	0.000459741
	22	MAP	Ke	64.6667	0.000459741
	22	Bodyweight	K12	65	7.81973e-09
	22	Bloodloss	K12	150	7.81973e-09
	22	Uspvikt	K12	1.021	7.81973e-09
	22	Ucrea	K12	14.3	7.81973e-09
	22	Uosm	K12	658	7.81973e-09
	22	BNP	K12	10	7.81973e-09
	22	Syndecan1	K12	8.77	7.81973e-09
	22	Heparansulf	K12	5883	7.81973e-09
	22	MAP	K12	64.6667	7.81973e-09
	22	Bodyweight	K21	65	0.157884
	22	Bloodloss	K21	150	0.157884
	22	Uspvikt	K21	1.021	0.157884
	22	Ucrea	K21	14.3	0.157884
	22	Uosm	K21	658	0.157884
	22	BNP	K21	10	0.157884
	22	Syndecan1	K21	8.77	0.157884
	22	Heparansulf	K21	5883	0.157884
	22	MAP	K21	64.6667	0.157884
	22	Bodyweight	kb	65	1.23112e-09
	22	Bloodloss	kb	150	1.23112e-09
	22	Uspvikt	kb	1.021	1.23112e-09
	22	Ucrea	kb	14.3	1.23112e-09
	22	Uosm	kb	658	1.23112e-09
	22	BNP	kb	10	1.23112e-09
	22	Syndecan1	kb	8.77	1.23112e-09
	22	Heparansulf	kb	5883	1.23112e-09
	22	MAP	kb	64.6667	1.23112e-09
	23	Bodyweight	V	80.2	3640.64
	23	Bloodloss	V	75	3640.64
	23	Uspvikt	V	1.008	3640.64
	23	Ucrea	V	7	3640.64
	23	Uosm	V	280	3640.64
	23	BNP	V	18.8	3640.64
	23	Syndecan1	V	11.19	3640.64
	23	Heparansulf	V	21456	3640.64
	23	MAP	V	81.6667	3640.64
	23	Bodyweight	Ke	80.2	0.000406587
	23	Bloodloss	Ke	75	0.000406587
	23	Uspvikt	Ke	1.008	0.000406587
	23	Ucrea	Ke	7	0.000406587
	23	Uosm	Ke	280	0.000406587
	23	BNP	Ke	18.8	0.000406587
	23	Syndecan1	Ke	11.19	0.000406587
	23	Heparansulf	Ke	21456	0.000406587
	23	MAP	Ke	81.6667	0.000406587
	23	Bodyweight	K12	80.2	2.64918e-09
	23	Bloodloss	K12	75	2.64918e-09
	23	Uspvikt	K12	1.008	2.64918e-09
	23	Ucrea	K12	7	2.64918e-09
	23	Uosm	K12	280	2.64918e-09
	23	BNP	K12	18.8	2.64918e-09
	23	Syndecan1	K12	11.19	2.64918e-09
	23	Heparansulf	K12	21456	2.64918e-09
	23	MAP	K12	81.6667	2.64918e-09
	23	Bodyweight	K21	80.2	0.109685
	23	Bloodloss	K21	75	0.109685
	23	Uspvikt	K21	1.008	0.109685
	23	Ucrea	K21	7	0.109685
	23	Uosm	K21	280	0.109685
	23	BNP	K21	18.8	0.109685
	23	Syndecan1	K21	11.19	0.109685
	23	Heparansulf	K21	21456	0.109685
	23	MAP	K21	81.6667	0.109685
	23	Bodyweight	kb	80.2	8.60696e-10
	23	Bloodloss	kb	75	8.60696e-10
	23	Uspvikt	kb	1.008	8.60696e-10
	23	Ucrea	kb	7	8.60696e-10
	23	Uosm	kb	280	8.60696e-10
	23	BNP	kb	18.8	8.60696e-10
	23	Syndecan1	kb	11.19	8.60696e-10
	23	Heparansulf	kb	21456	8.60696e-10
	23	MAP	kb	81.6667	8.60696e-10
	24	Bodyweight	V	60.2	1851.54
	24	Bloodloss	V	100	1851.54
	24	Uspvikt	V	1.009	1851.54
	24	Ucrea	V	9.2	1851.54
	24	Uosm	V	254	1851.54
	24	BNP	V	30.9	1851.54
	24	Syndecan1	V	4.65	1851.54
	24	Heparansulf	V	5888	1851.54
	24	MAP	V	67.3333	1851.54
	24	Bodyweight	Ke	60.2	0.00120783
	24	Bloodloss	Ke	100	0.00120783
	24	Uspvikt	Ke	1.009	0.00120783
	24	Ucrea	Ke	9.2	0.00120783
	24	Uosm	Ke	254	0.00120783
	24	BNP	Ke	30.9	0.00120783
	24	Syndecan1	Ke	4.65	0.00120783
	24	Heparansulf	Ke	5888	0.00120783
	24	MAP	Ke	67.3333	0.00120783
	24	Bodyweight	K12	60.2	5.93409e-09
	24	Bloodloss	K12	100	5.93409e-09
	24	Uspvikt	K12	1.009	5.93409e-09
	24	Ucrea	K12	9.2	5.93409e-09
	24	Uosm	K12	254	5.93409e-09
	24	BNP	K12	30.9	5.93409e-09
	24	Syndecan1	K12	4.65	5.93409e-09
	24	Heparansulf	K12	5888	5.93409e-09
	24	MAP	K12	67.3333	5.93409e-09
	24	Bodyweight	K21	60.2	0.148235
	24	Bloodloss	K21	100	0.148235
	24	Uspvikt	K21	1.009	0.148235
	24	Ucrea	K21	9.2	0.148235
	24	Uosm	K21	254	0.148235
	24	BNP	K21	30.9	0.148235
	24	Syndecan1	K21	4.65	0.148235
	24	Heparansulf	K21	5888	0.148235
	24	MAP	K21	67.3333	0.148235
	24	Bodyweight	kb	60.2	1.56572e-09
	24	Bloodloss	kb	100	1.56572e-09
	24	Uspvikt	kb	1.009	1.56572e-09
	24	Ucrea	kb	9.2	1.56572e-09
	24	Uosm	kb	254	1.56572e-09
	24	BNP	kb	30.9	1.56572e-09
	24	Syndecan1	kb	4.65	1.56572e-09
	24	Heparansulf	kb	5888	1.56572e-09
	24	MAP	kb	67.3333	1.56572e-09
	25	Bodyweight	V	62	1784.26
	25	Bloodloss	V	150	1784.26
	25	Uspvikt	V	1.012	1784.26
	25	Ucrea	V	12	1784.26
	25	Uosm	V	397	1784.26
	25	BNP	V	26.8	1784.26
	25	Syndecan1	V	9.26	1784.26
	25	Heparansulf	V	9530	1784.26
	25	MAP	V	84.3333	1784.26
	25	Bodyweight	Ke	62	0.00137598
	25	Bloodloss	Ke	150	0.00137598
	25	Uspvikt	Ke	1.012	0.00137598
	25	Ucrea	Ke	12	0.00137598
	25	Uosm	Ke	397	0.00137598
	25	BNP	Ke	26.8	0.00137598
	25	Syndecan1	Ke	9.26	0.00137598
	25	Heparansulf	Ke	9530	0.00137598
	25	MAP	Ke	84.3333	0.00137598
	25	Bodyweight	K12	62	6.71323e-09
	25	Bloodloss	K12	150	6.71323e-09
	25	Uspvikt	K12	1.012	6.71323e-09
	25	Ucrea	K12	12	6.71323e-09
	25	Uosm	K12	397	6.71323e-09
	25	BNP	K12	26.8	6.71323e-09
	25	Syndecan1	K12	9.26	6.71323e-09
	25	Heparansulf	K12	9530	6.71323e-09
	25	MAP	K12	84.3333	6.71323e-09
	25	Bodyweight	K21	62	0.10432
	25	Bloodloss	K21	150	0.10432
	25	Uspvikt	K21	1.012	0.10432
	25	Ucrea	K21	12	0.10432
	25	Uosm	K21	397	0.10432
	25	BNP	K21	26.8	0.10432
	25	Syndecan1	K21	9.26	0.10432
	25	Heparansulf	K21	9530	0.10432
	25	MAP	K21	84.3333	0.10432
	25	Bodyweight	kb	62	1.23888e-09
	25	Bloodloss	kb	150	1.23888e-09
	25	Uspvikt	kb	1.012	1.23888e-09
	25	Ucrea	kb	12	1.23888e-09
	25	Uosm	kb	397	1.23888e-09
	25	BNP	kb	26.8	1.23888e-09
	25	Syndecan1	kb	9.26	1.23888e-09
	25	Heparansulf	kb	9530	1.23888e-09
	25	MAP	kb	84.3333	1.23888e-09
	26	Bodyweight	V	73.2	2329.77
	26	Bloodloss	V	550	2329.77
	26	Uspvikt	V	1.016	2329.77
	26	Ucrea	V	13	2329.77
	26	Uosm	V	550	2329.77
	26	BNP	V	18.4	2329.77
	26	Syndecan1	V	21.69	2329.77
	26	Heparansulf	V	10117	2329.77
	26	MAP	V	78.6667	2329.77
	26	Bodyweight	Ke	73.2	0.000742112
	26	Bloodloss	Ke	550	0.000742112
	26	Uspvikt	Ke	1.016	0.000742112
	26	Ucrea	Ke	13	0.000742112
	26	Uosm	Ke	550	0.000742112
	26	BNP	Ke	18.4	0.000742112
	26	Syndecan1	Ke	21.69	0.000742112
	26	Heparansulf	Ke	10117	0.000742112
	26	MAP	Ke	78.6667	0.000742112
	26	Bodyweight	K12	73.2	8.92466e-09
	26	Bloodloss	K12	550	8.92466e-09
	26	Uspvikt	K12	1.016	8.92466e-09
	26	Ucrea	K12	13	8.92466e-09
	26	Uosm	K12	550	8.92466e-09
	26	BNP	K12	18.4	8.92466e-09
	26	Syndecan1	K12	21.69	8.92466e-09
	26	Heparansulf	K12	10117	8.92466e-09
	26	MAP	K12	78.6667	8.92466e-09
	26	Bodyweight	K21	73.2	0.116282
	26	Bloodloss	K21	550	0.116282
	26	Uspvikt	K21	1.016	0.116282
	26	Ucrea	K21	13	0.116282
	26	Uosm	K21	550	0.116282
	26	BNP	K21	18.4	0.116282
	26	Syndecan1	K21	21.69	0.116282
	26	Heparansulf	K21	10117	0.116282
	26	MAP	K21	78.6667	0.116282
	26	Bodyweight	kb	73.2	1.28057e-09
	26	Bloodloss	kb	550	1.28057e-09
	26	Uspvikt	kb	1.016	1.28057e-09
	26	Ucrea	kb	13	1.28057e-09
	26	Uosm	kb	550	1.28057e-09
	26	BNP	kb	18.4	1.28057e-09
	26	Syndecan1	kb	21.69	1.28057e-09
	26	Heparansulf	kb	10117	1.28057e-09
	26	MAP	kb	78.6667	1.28057e-09

## Sheet: History
Object	Timestamp	User	Object Name	Event	Description	Annotation
Janis HB new 2.Workflow.FOCE LB k21 vs MAP.Results.StrCovariate	2018.12.22 13:53:58 UTC	user	Worksheet	Object Created	Object Created
Janis HB new 2.Workflow.FOCE LB k21 vs MAP.Results.StrCovariate	2018.12.22 13:54:28 UTC	user	StrCovariate	Object Name Changed	Object name changed from StrCovr to StrCovariate
Janis HB new 2.Workflow.FOCE LB k21 vs MAP.Results.StrCovariate	2018.12.22 13:54:28 UTC	user	StrCovariate	Result creation	Object created as a result by Janis HB new 2.Workflow.FOCE LB k21 vs MAP
